# Supplementary material for: Navigating Host Immunity and Concurrent Ozone Stress: Strain‐Resolved Metagenomics Reveals Maintenance of Intraspecific Diversity and Genetic Variation in Xanthomonas on Pepper
Source: Evol Appl. 2025 Jan 14;18(1):e70069. doi: 10.1111/eva.70069 (PMC11732741; doi:10.1111/eva.70069)
Supplement: Supplementary file 2 — Table S1. Microbial species identified as resident microbial community members, with mean abundance of more than 0 within the samples. Table S2. List of blacklisted genes from Xp pangenome‐ these are identified as having high homology (97% or above identity based on BLAST analysis against genes from phyllosphere community members). Table S3. Reads counts before and after removing blacklisted genes from samples. Table S4. Parallel sites (across replicates) belonging to Allele‐shift or Standard genetic variations (with < 0.2 allele frequency during mid‐season and became > 0.8 by the end‐season). Table S5. Parallel de novo mutation sites appeared across different conditions at the same position in the pathogen population genome. These are possibly selected de novo mutations (belonging to category (i)). Table S6. Parallel de novo mutation sites across different conditions based on the same SNV site in the pathogen genome. These include all the de novo mutations present at the end season (both category (i), (ii), & (iv)). Table S7. (A) Region from the selected loci showing extreme Tajima’s D values. (B) Tajima’s D shown for different treatments showing opposite trends during end season. [file EVA-18-e70069-s001.xlsx]

## Sheet: Table S1
Table S1.Microbial species identified as resident microbial community members, with mean abundance of more than 0 within the samples.
species_id	mean_abundance
Pseudomonas_oleovorans_57108	0.04
Methylobacterium_sp_59341	0.04
Pseudomonas_fulva_57974	0.06
Brevundimonas_nasdae_60942	0.01
Methylobacterium_radiotolerans_54853	0.02
Alpha_proteobacterium_59626	0.01
Methylobacterium_sp_58573	0.01
Methylobacterium_populi_61518	0.01
Sphingomonas_phyllosphaerae_58541	0.01
Sphingomonas_sp_60678	0.02
Sphingomonas_taxi_60871	0.03
Sphingomonas_sp_61953	0.01
Pantoea_agglomerans_54643	0.03
Pantoea_vagans_57743	0.01
Methylobacterium_oryzae_55240	0.01
Pseudomonas_fulva_58092	0.01
Methylobacterium_mesophilicum_62490	0.01
Pantoea_sp_60701	0.03
Microbacterium_paraoxydans_56209	0.01
Pseudomonas_sp_59673	0.01
Xanthomonas_arboricola_57436	0.02
Sphingomonas_sp_58049	0.02
Xanthomonas_axonopodis_56719	0.01
Methylobacterium_extorquens_57587	0.01
Xanthomonas_axonopodis_61257	0.01
Aureimonas_ureilytica_58716	0.01
Xanthomonas_axonopodis_57683	0.01
Pseudomonas_rhizosphaerae_61010	0.01
Pantoea_agglomerans_56951	0.01
Pseudomonas_fluorescens_61150	0.02
Leclercia_adecarboxylata_62497	0.01
Enterobacter_cloacae_58148	0.01
Cronobacter_zurichensis_60329	0.01
Stenotrophomonas_maltophilia_62375	0.01
Streptomyces_sp_60263	0.01
Streptomyces_sp_58511	0.02
Rhodanobacter_sp_59306	0.01

## Sheet: Table S2
Table S2: list of blacklisted genes from Xp pangenome- these are identified as having high homology (97% or above identity based on BLAST analysis against genes from phyllosphere community members
gene_id
SUPERPANG_02514
SUPERPANG_02979
SUPERPANG_00061
SUPERPANG_01716
SUPERPANG_00809
SUPERPANG_02407
SUPERPANG_02735
SUPERPANG_02300
SUPERPANG_03380
SUPERPANG_01372
SUPERPANG_01373
SUPERPANG_02257
SUPERPANG_02405
SUPERPANG_02399
SUPERPANG_03134
SUPERPANG_02775
SUPERPANG_00363
SUPERPANG_02976
SUPERPANG_03223
SUPERPANG_01482
SUPERPANG_00611
SUPERPANG_01064
SUPERPANG_00787
SUPERPANG_02046
SUPERPANG_01837
SUPERPANG_02894
SUPERPANG_02404
SUPERPANG_03008
SUPERPANG_01248
SUPERPANG_02207
SUPERPANG_00428
SUPERPANG_04457
SUPERPANG_02168
SUPERPANG_00165
SUPERPANG_00941
SUPERPANG_02400
SUPERPANG_01249
SUPERPANG_03040
SUPERPANG_01778
SUPERPANG_00485
SUPERPANG_00487
SUPERPANG_01115
SUPERPANG_03437
SUPERPANG_03721
SUPERPANG_00473
SUPERPANG_02683
SUPERPANG_01014
SUPERPANG_01943
SUPERPANG_00947
SUPERPANG_03961
SUPERPANG_04483
SUPERPANG_00238
SUPERPANG_02135
SUPERPANG_01937
SUPERPANG_04487
SUPERPANG_04271
SUPERPANG_02818
SUPERPANG_04459
SUPERPANG_02110
SUPERPANG_04625
SUPERPANG_00524
SUPERPANG_04110
SUPERPANG_00414
SUPERPANG_02038
SUPERPANG_02698
SUPERPANG_03591
SUPERPANG_00197
SUPERPANG_01973
SUPERPANG_00043
SUPERPANG_00482
SUPERPANG_04202
SUPERPANG_04512
SUPERPANG_00087
SUPERPANG_03048
SUPERPANG_00195
SUPERPANG_00573
SUPERPANG_03338
SUPERPANG_04042
SUPERPANG_01451
SUPERPANG_00290
SUPERPANG_03317
SUPERPANG_00227
SUPERPANG_03017
SUPERPANG_00887
SUPERPANG_04596
SUPERPANG_02564
SUPERPANG_02682
SUPERPANG_02037
SUPERPANG_00618
SUPERPANG_01644
SUPERPANG_00041
SUPERPANG_02158
SUPERPANG_00076
SUPERPANG_02705
SUPERPANG_01603
SUPERPANG_03629
SUPERPANG_01599
SUPERPANG_01993
SUPERPANG_00127
SUPERPANG_01562
SUPERPANG_02184
SUPERPANG_03972
SUPERPANG_04593
SUPERPANG_02998
SUPERPANG_02583
SUPERPANG_02629
SUPERPANG_02551
SUPERPANG_00768
SUPERPANG_04392
SUPERPANG_02463
SUPERPANG_02188
SUPERPANG_01892
SUPERPANG_00192
SUPERPANG_01401
SUPERPANG_04077
SUPERPANG_04068
SUPERPANG_00811
SUPERPANG_01906
SUPERPANG_00945
SUPERPANG_01765
SUPERPANG_03249
SUPERPANG_03963
SUPERPANG_04270
SUPERPANG_00079
SUPERPANG_04434
SUPERPANG_00649
SUPERPANG_04388
SUPERPANG_03551
SUPERPANG_01840
SUPERPANG_04606
SUPERPANG_03774
SUPERPANG_04378
SUPERPANG_01724
SUPERPANG_00641
SUPERPANG_02796
SUPERPANG_02067
SUPERPANG_01369
SUPERPANG_02342
SUPERPANG_00418
SUPERPANG_03247
SUPERPANG_01846
SUPERPANG_02875
SUPERPANG_03537
SUPERPANG_01725
SUPERPANG_01017
SUPERPANG_01304
SUPERPANG_01015
SUPERPANG_00287
SUPERPANG_00205
SUPERPANG_03552
SUPERPANG_03962
SUPERPANG_00352
SUPERPANG_00843
SUPERPANG_00438
SUPERPANG_02325
SUPERPANG_03378
SUPERPANG_00062
SUPERPANG_03840
SUPERPANG_00286
SUPERPANG_03896
SUPERPANG_01694
SUPERPANG_01726
SUPERPANG_01839
SUPERPANG_00142
SUPERPANG_00494
SUPERPANG_01893
SUPERPANG_03479
SUPERPANG_00753
SUPERPANG_00755
SUPERPANG_02909
SUPERPANG_02177
SUPERPANG_00193
SUPERPANG_02149
SUPERPANG_00747
SUPERPANG_03376
SUPERPANG_02948
SUPERPANG_04384
SUPERPANG_00115
SUPERPANG_03967
SUPERPANG_04567
SUPERPANG_00881
SUPERPANG_01315
SUPERPANG_01792
SUPERPANG_03889
SUPERPANG_01471
SUPERPANG_02334
SUPERPANG_03133
SUPERPANG_01702
SUPERPANG_00145
SUPERPANG_03605
SUPERPANG_04019
SUPERPANG_00863
SUPERPANG_00977
SUPERPANG_01946
SUPERPANG_00150
SUPERPANG_01604
SUPERPANG_01671
SUPERPANG_02215
SUPERPANG_03262
SUPERPANG_03178
SUPERPANG_04051
SUPERPANG_04535
SUPERPANG_01776
SUPERPANG_01331
SUPERPANG_03886
SUPERPANG_03864
SUPERPANG_02012
SUPERPANG_04018
SUPERPANG_04417
SUPERPANG_03011
SUPERPANG_01096
SUPERPANG_03009
SUPERPANG_03450
SUPERPANG_03998
SUPERPANG_00209
SUPERPANG_03893
SUPERPANG_02879
SUPERPANG_00865
SUPERPANG_03862
SUPERPANG_01911
SUPERPANG_02685
SUPERPANG_02608
SUPERPANG_01436
SUPERPANG_01619
SUPERPANG_02639
SUPERPANG_03850
SUPERPANG_04112
SUPERPANG_04626
SUPERPANG_02888
SUPERPANG_01703
SUPERPANG_02912
SUPERPANG_01000
SUPERPANG_01019
SUPERPANG_02699
SUPERPANG_00896
SUPERPANG_02453
SUPERPANG_04491
SUPERPANG_00275
SUPERPANG_03320
SUPERPANG_04489
SUPERPANG_02653
SUPERPANG_03534
SUPERPANG_02163
SUPERPANG_02641
SUPERPANG_03081
SUPERPANG_02142
SUPERPANG_02656
SUPERPANG_03140
SUPERPANG_00039
SUPERPANG_01129
SUPERPANG_02195
SUPERPANG_01616
SUPERPANG_03395
SUPERPANG_02978
SUPERPANG_04207
SUPERPANG_03965
SUPERPANG_04229
SUPERPANG_01175
SUPERPANG_01024
SUPERPANG_02302
SUPERPANG_03218
SUPERPANG_04374
SUPERPANG_01611
SUPERPANG_03222
SUPERPANG_01935
SUPERPANG_00183
SUPERPANG_00743
SUPERPANG_02789
SUPERPANG_03214
SUPERPANG_01669
SUPERPANG_03646
SUPERPANG_01437
SUPERPANG_03003
SUPERPANG_00674
SUPERPANG_01116
SUPERPANG_01317
SUPERPANG_03960
SUPERPANG_04465
SUPERPANG_00011
SUPERPANG_01785
SUPERPANG_02621
SUPERPANG_02275
SUPERPANG_00371
SUPERPANG_02840
SUPERPANG_04079
SUPERPANG_02918
SUPERPANG_03037
SUPERPANG_01845
SUPERPANG_03030
SUPERPANG_03122
SUPERPANG_00602
SUPERPANG_03872
SUPERPANG_01992
SUPERPANG_01754
SUPERPANG_02179
SUPERPANG_01564
SUPERPANG_02725
SUPERPANG_00625
SUPERPANG_01066
SUPERPANG_03125
SUPERPANG_02200
SUPERPANG_04089
SUPERPANG_00413
SUPERPANG_04232
SUPERPANG_01223
SUPERPANG_01465
SUPERPANG_04548
SUPERPANG_04046
SUPERPANG_01100
SUPERPANG_04103
SUPERPANG_00943
SUPERPANG_03471
SUPERPANG_03758
SUPERPANG_03964
SUPERPANG_01158
SUPERPANG_02228
SUPERPANG_02392
SUPERPANG_00655
SUPERPANG_02597
SUPERPANG_03546
SUPERPANG_00461
SUPERPANG_01801
SUPERPANG_02716
SUPERPANG_01083
SUPERPANG_01864
SUPERPANG_02635
SUPERPANG_02288
SUPERPANG_01276
SUPERPANG_00188
SUPERPANG_00345
SUPERPANG_00508
SUPERPANG_00457
SUPERPANG_00944
SUPERPANG_03103
SUPERPANG_03772
SUPERPANG_00149
SUPERPANG_02175
SUPERPANG_02229
SUPERPANG_00342
SUPERPANG_03160
SUPERPANG_01458
SUPERPANG_02225
SUPERPANG_03158
SUPERPANG_02681
SUPERPANG_00347
SUPERPANG_02640
SUPERPANG_04365
SUPERPANG_02128
SUPERPANG_03874
SUPERPANG_00985
SUPERPANG_02144
SUPERPANG_01335
SUPERPANG_02484
SUPERPANG_04124
SUPERPANG_04383
SUPERPANG_01804
SUPERPANG_03238
SUPERPANG_04521
SUPERPANG_03907
SUPERPANG_00198
SUPERPANG_02271
SUPERPANG_02989
SUPERPANG_02910
SUPERPANG_04502
SUPERPANG_00025
SUPERPANG_02269
SUPERPANG_04334
SUPERPANG_00365
SUPERPANG_00880
SUPERPANG_02333
SUPERPANG_03261
SUPERPANG_04510
SUPERPANG_01117
SUPERPANG_03097
SUPERPANG_01250
SUPERPANG_01926
SUPERPANG_02272
SUPERPANG_03014
SUPERPANG_04475
SUPERPANG_03878
SUPERPANG_00921
SUPERPANG_03498
SUPERPANG_01963
SUPERPANG_04559
SUPERPANG_02118
SUPERPANG_00739
SUPERPANG_01682
SUPERPANG_02370
SUPERPANG_04260
SUPERPANG_02721
SUPERPANG_04236
SUPERPANG_02313
SUPERPANG_03454
SUPERPANG_03842
SUPERPANG_00402
SUPERPANG_03201
SUPERPANG_02968
SUPERPANG_03135
SUPERPANG_03536
SUPERPANG_04524
SUPERPANG_00272
SUPERPANG_01998
SUPERPANG_04444
SUPERPANG_04527
SUPERPANG_02129
SUPERPANG_03443
SUPERPANG_00108
SUPERPANG_00613
SUPERPANG_00765
SUPERPANG_01831
SUPERPANG_00730
SUPERPANG_00400
SUPERPANG_02258
SUPERPANG_03692
SUPERPANG_03883
SUPERPANG_02267
SUPERPANG_02553
SUPERPANG_03248
SUPERPANG_03549
SUPERPANG_01651
SUPERPANG_00533
SUPERPANG_00797
SUPERPANG_01005
SUPERPANG_03523
SUPERPANG_04226
SUPERPANG_04429
SUPERPANG_03521
SUPERPANG_02839
SUPERPANG_04415
SUPERPANG_00897
SUPERPANG_02737
SUPERPANG_00906
SUPERPANG_03142
SUPERPANG_03885
SUPERPANG_04358
SUPERPANG_03241
SUPERPANG_03525
SUPERPANG_03773
SUPERPANG_00648
SUPERPANG_01784
SUPERPANG_03182
SUPERPANG_01085
SUPERPANG_01898
SUPERPANG_01173
SUPERPANG_03543
SUPERPANG_02092
SUPERPANG_02362
SUPERPANG_01086
SUPERPANG_01247
SUPERPANG_01448
SUPERPANG_00528
SUPERPANG_00529
SUPERPANG_00825
SUPERPANG_03487
SUPERPANG_01800
SUPERPANG_02452
SUPERPANG_03181
SUPERPANG_03882
SUPERPANG_04468
SUPERPANG_00737
SUPERPANG_02444
SUPERPANG_02644
SUPERPANG_01704
SUPERPANG_02136
SUPERPANG_02203
SUPERPANG_00196
SUPERPANG_01469
SUPERPANG_01884
SUPERPANG_02547
SUPERPANG_02815
SUPERPANG_03666
SUPERPANG_02022
SUPERPANG_00978
SUPERPANG_01675
SUPERPANG_02111
SUPERPANG_02479
SUPERPANG_04577
SUPERPANG_02212
SUPERPANG_02795
SUPERPANG_03006
SUPERPANG_00724
SUPERPANG_01395
SUPERPANG_01565
SUPERPANG_01783
SUPERPANG_02708
SUPERPANG_04072
SUPERPANG_04523
SUPERPANG_01368
SUPERPANG_02169
SUPERPANG_02458
SUPERPANG_02686
SUPERPANG_00202
SUPERPANG_01035
SUPERPANG_01220
SUPERPANG_00200
SUPERPANG_00645
SUPERPANG_00722
SUPERPANG_04376
SUPERPANG_00976
SUPERPANG_04381
SUPERPANG_03497
SUPERPANG_04511
SUPERPANG_01615
SUPERPANG_02687
SUPERPANG_00879
SUPERPANG_02691
SUPERPANG_03578
SUPERPANG_01412
SUPERPANG_04101
SUPERPANG_00288
SUPERPANG_03087
SUPERPANG_01546
SUPERPANG_02748
SUPERPANG_03829
SUPERPANG_03937
SUPERPANG_04048
SUPERPANG_04482
SUPERPANG_00423
SUPERPANG_01467
SUPERPANG_03982
SUPERPANG_03888
SUPERPANG_00191
SUPERPANG_00892
SUPERPANG_02199
SUPERPANG_02460
SUPERPANG_03400
SUPERPANG_02277
SUPERPANG_02386
SUPERPANG_04604
SUPERPANG_01016
SUPERPANG_02745
SUPERPANG_01334
SUPERPANG_01789
SUPERPANG_04234
SUPERPANG_02209
SUPERPANG_03121
SUPERPANG_03966
SUPERPANG_00114
SUPERPANG_00975
SUPERPANG_01136
SUPERPANG_02273
SUPERPANG_02692
SUPERPANG_03085
SUPERPANG_01555
SUPERPANG_00028
SUPERPANG_01179
SUPERPANG_04222
SUPERPANG_00670
SUPERPANG_02394
SUPERPANG_00375
SUPERPANG_02808
SUPERPANG_03398
SUPERPANG_03895
SUPERPANG_00239
SUPERPANG_01319
SUPERPANG_01324
SUPERPANG_04600
SUPERPANG_00268
SUPERPANG_03892
SUPERPANG_00187
SUPERPANG_02397
SUPERPANG_03094
SUPERPANG_01063
SUPERPANG_01742
SUPERPANG_02503
SUPERPANG_00535
SUPERPANG_02143
SUPERPANG_02638
SUPERPANG_02654
SUPERPANG_02878
SUPERPANG_03900
SUPERPANG_02187
SUPERPANG_02403
SUPERPANG_02835
SUPERPANG_03440
SUPERPANG_00376
SUPERPANG_00445
SUPERPANG_01938
SUPERPANG_02732
SUPERPANG_04605
SUPERPANG_00576
SUPERPANG_04493
SUPERPANG_04516
SUPERPANG_03844
SUPERPANG_00767
SUPERPANG_00928
SUPERPANG_00291
SUPERPANG_00900
SUPERPANG_02841
SUPERPANG_04426
SUPERPANG_00040
SUPERPANG_00300
SUPERPANG_03188
SUPERPANG_03439
SUPERPANG_00136
SUPERPANG_00419
SUPERPANG_00484
SUPERPANG_00640
SUPERPANG_02731
SUPERPANG_03467
SUPERPANG_04350
SUPERPANG_01559
SUPERPANG_04520
SUPERPANG_00015
SUPERPANG_01581
SUPERPANG_02562
SUPERPANG_03016
SUPERPANG_03018
SUPERPANG_01987
SUPERPANG_02361
SUPERPANG_02949
SUPERPANG_01072
SUPERPANG_01455
SUPERPANG_01524
SUPERPANG_00949
SUPERPANG_01125
SUPERPANG_01474
SUPERPANG_03554
SUPERPANG_04205
SUPERPANG_04385
SUPERPANG_04578
SUPERPANG_02366
SUPERPANG_02591
SUPERPANG_01757
SUPERPANG_00877
SUPERPANG_01111
SUPERPANG_01325
SUPERPANG_00361
SUPERPANG_01102
SUPERPANG_02093
SUPERPANG_04421
SUPERPANG_00037
SUPERPANG_00317
SUPERPANG_02380
SUPERPANG_01007
SUPERPANG_01182
SUPERPANG_00312
SUPERPANG_03036
SUPERPANG_02676
SUPERPANG_02988
SUPERPANG_03531
SUPERPANG_03713
SUPERPANG_03854
SUPERPANG_00221
SUPERPANG_00790
SUPERPANG_02693
SUPERPANG_03494
SUPERPANG_00908
SUPERPANG_02016
SUPERPANG_03501
SUPERPANG_04490
SUPERPANG_01340
SUPERPANG_02550
SUPERPANG_04572
SUPERPANG_01608
SUPERPANG_03026
SUPERPANG_02724
SUPERPANG_03046
SUPERPANG_00354
SUPERPANG_01001
SUPERPANG_01206
SUPERPANG_03242
SUPERPANG_01329
SUPERPANG_02112
SUPERPANG_03212
SUPERPANG_03952
SUPERPANG_02287
SUPERPANG_03949
SUPERPANG_00335
SUPERPANG_00830
SUPERPANG_01095
SUPERPANG_01653
SUPERPANG_02095
SUPERPANG_02866
SUPERPANG_02994
SUPERPANG_03264
SUPERPANG_04582
SUPERPANG_00483
SUPERPANG_01768
SUPERPANG_02119
SUPERPANG_04120
SUPERPANG_02468
SUPERPANG_02554
SUPERPANG_03438
SUPERPANG_04052
SUPERPANG_04382
SUPERPANG_01105
SUPERPANG_01309
SUPERPANG_03341
SUPERPANG_00610
SUPERPANG_00822
SUPERPANG_02660
SUPERPANG_02803
SUPERPANG_04569
SUPERPANG_00294
SUPERPANG_00066
SUPERPANG_00139
SUPERPANG_00916
SUPERPANG_01835
SUPERPANG_00523
SUPERPANG_01788
SUPERPANG_00828
SUPERPANG_01558
SUPERPANG_03823
SUPERPANG_03923
SUPERPANG_03936
SUPERPANG_04132
SUPERPANG_04370
SUPERPANG_01670
SUPERPANG_02201
SUPERPANG_01563
SUPERPANG_00141
SUPERPANG_00510
SUPERPANG_01684
SUPERPANG_02677
SUPERPANG_03409
SUPERPANG_03857
SUPERPANG_00374
SUPERPANG_00416
SUPERPANG_01153
SUPERPANG_02717
SUPERPANG_04228
SUPERPANG_04362
SUPERPANG_03075
SUPERPANG_01923
SUPERPANG_01941
SUPERPANG_04504
SUPERPANG_00464
SUPERPANG_02434
SUPERPANG_02563
SUPERPANG_01815
SUPERPANG_02202
SUPERPANG_03607
SUPERPANG_04327
SUPERPANG_00527
SUPERPANG_01863
SUPERPANG_02757
SUPERPANG_02147
SUPERPANG_02584
SUPERPANG_02870
SUPERPANG_03084
SUPERPANG_03480
SUPERPANG_04015
SUPERPANG_00386
SUPERPANG_00706
SUPERPANG_01237
SUPERPANG_04273
SUPERPANG_00777
SUPERPANG_02969
SUPERPANG_04515
SUPERPANG_00213
SUPERPANG_01819
SUPERPANG_01065
SUPERPANG_02219
SUPERPANG_02593
SUPERPANG_03083
SUPERPANG_03853
SUPERPANG_00017
SUPERPANG_02574
SUPERPANG_04563
SUPERPANG_00203
SUPERPANG_02671
SUPERPANG_00870
SUPERPANG_01020
SUPERPANG_01118
SUPERPANG_01124
SUPERPANG_03139
SUPERPANG_04573
SUPERPANG_01609
SUPERPANG_03442
SUPERPANG_04303
SUPERPANG_04454
SUPERPANG_00626
SUPERPANG_02283
SUPERPANG_02324
SUPERPANG_04321
SUPERPANG_04336
SUPERPANG_04603
SUPERPANG_00067
SUPERPANG_00156
SUPERPANG_00959
SUPERPANG_01416
SUPERPANG_01614
SUPERPANG_02123
SUPERPANG_02741
SUPERPANG_04469
SUPERPANG_01971
SUPERPANG_03186
SUPERPANG_04621
SUPERPANG_02429
SUPERPANG_01627
SUPERPANG_03236
SUPERPANG_03873
SUPERPANG_02185
SUPERPANG_02341
SUPERPANG_03401
SUPERPANG_01098
SUPERPANG_01761
SUPERPANG_02842
SUPERPANG_03243
SUPERPANG_03830
SUPERPANG_00525
SUPERPANG_01709
SUPERPANG_01720
SUPERPANG_02026
SUPERPANG_01010
SUPERPANG_02262
SUPERPANG_03200
SUPERPANG_00152
SUPERPANG_00868
SUPERPANG_01554
SUPERPANG_01988
SUPERPANG_02358
SUPERPANG_03559
SUPERPANG_00874
SUPERPANG_01119
SUPERPANG_00665
SUPERPANG_02561
SUPERPANG_03216
SUPERPANG_03954
SUPERPANG_01177
SUPERPANG_02097
SUPERPANG_00521
SUPERPANG_00621
SUPERPANG_01181
SUPERPANG_01361
SUPERPANG_02077
SUPERPANG_02598
SUPERPANG_03013
SUPERPANG_03849
SUPERPANG_04284
SUPERPANG_04551
SUPERPANG_00164
SUPERPANG_03004
SUPERPANG_03405
SUPERPANG_03657
SUPERPANG_03716
SUPERPANG_03729
SUPERPANG_00106
SUPERPANG_00754
SUPERPANG_00541
SUPERPANG_01245
SUPERPANG_04369
SUPERPANG_00727
SUPERPANG_01843
SUPERPANG_03847
SUPERPANG_00355
SUPERPANG_00740
SUPERPANG_01094
SUPERPANG_02084
SUPERPANG_00033
SUPERPANG_00210
SUPERPANG_00393
SUPERPANG_01310
SUPERPANG_03856
SUPERPANG_03868
SUPERPANG_03956
SUPERPANG_00201
SUPERPANG_00348
SUPERPANG_00627
SUPERPANG_01164
SUPERPANG_01187
SUPERPANG_02398
SUPERPANG_04393
SUPERPANG_01167
SUPERPANG_02413
SUPERPANG_02575
SUPERPANG_00170
SUPERPANG_00190
SUPERPANG_01012
SUPERPANG_01649
SUPERPANG_01654
SUPERPANG_02580
SUPERPANG_02752
SUPERPANG_00973
SUPERPANG_02180
SUPERPANG_03459
SUPERPANG_04592
SUPERPANG_00134
SUPERPANG_00509
SUPERPANG_01445
SUPERPANG_02651
SUPERPANG_02865
SUPERPANG_04425
SUPERPANG_04574
SUPERPANG_01183
SUPERPANG_02914
SUPERPANG_04087
SUPERPANG_00599
SUPERPANG_00634
SUPERPANG_00883
SUPERPANG_00885
SUPERPANG_02075
SUPERPANG_02508
SUPERPANG_03755
SUPERPANG_03808
SUPERPANG_00380
SUPERPANG_00781
SUPERPANG_01283
SUPERPANG_03005
SUPERPANG_03441
SUPERPANG_00632
SUPERPANG_02901
SUPERPANG_01021
SUPERPANG_01201
SUPERPANG_01084
SUPERPANG_02382
SUPERPANG_03861
SUPERPANG_03957
SUPERPANG_01029
SUPERPANG_01570
SUPERPANG_01696
SUPERPANG_01790
SUPERPANG_02245
SUPERPANG_02710
SUPERPANG_04233
SUPERPANG_04272
SUPERPANG_04575
SUPERPANG_02873
SUPERPANG_03890
SUPERPANG_00609
SUPERPANG_02270
SUPERPANG_02443
SUPERPANG_02843
SUPERPANG_03137
SUPERPANG_04602
SUPERPANG_00223
SUPERPANG_00399
SUPERPANG_00950
SUPERPANG_01426
SUPERPANG_02421
SUPERPANG_03047
SUPERPANG_03064
SUPERPANG_01848
SUPERPANG_02102
SUPERPANG_03431
SUPERPANG_00016
SUPERPANG_00456
SUPERPANG_00726
SUPERPANG_00771
SUPERPANG_00784
SUPERPANG_02991
SUPERPANG_03034
SUPERPANG_03217
SUPERPANG_03547
SUPERPANG_03929
SUPERPANG_00827
SUPERPANG_01919
SUPERPANG_01951
SUPERPANG_03541
SUPERPANG_02322
SUPERPANG_02867
SUPERPANG_04525
SUPERPANG_01312
SUPERPANG_01895
SUPERPANG_02030
SUPERPANG_02424
SUPERPANG_02756
SUPERPANG_03098
SUPERPANG_03620
SUPERPANG_03778
SUPERPANG_01358
SUPERPANG_01449
SUPERPANG_01579
SUPERPANG_03510
SUPERPANG_01547
SUPERPANG_03141
SUPERPANG_00118
SUPERPANG_02036
SUPERPANG_04390
SUPERPANG_00748
SUPERPANG_04438
SUPERPANG_04579
SUPERPANG_00624
SUPERPANG_02254
SUPERPANG_02589
SUPERPANG_02877
SUPERPANG_03771
SUPERPANG_04041
SUPERPANG_00912
SUPERPANG_01693
SUPERPANG_01964
SUPERPANG_03884
SUPERPANG_00731
SUPERPANG_01165
SUPERPANG_02210
SUPERPANG_02975
SUPERPANG_04010
SUPERPANG_00794
SUPERPANG_01103
SUPERPANG_02567
SUPERPANG_03463
SUPERPANG_03845
SUPERPANG_02098
SUPERPANG_02758
SUPERPANG_02826
SUPERPANG_04598
SUPERPANG_00677
SUPERPANG_01031
SUPERPANG_01104
SUPERPANG_03404
SUPERPANG_03509
SUPERPANG_02569
SUPERPANG_03039
SUPERPANG_03746
SUPERPANG_04133
SUPERPANG_04522
SUPERPANG_01034
SUPERPANG_01376
SUPERPANG_02085
SUPERPANG_02329
SUPERPANG_03976
SUPERPANG_00953
SUPERPANG_01425
SUPERPANG_03855
SUPERPANG_00974
SUPERPANG_01166
SUPERPANG_02722
SUPERPANG_01782
SUPERPANG_03535
SUPERPANG_00512
SUPERPANG_00866
SUPERPANG_03650
SUPERPANG_03859
SUPERPANG_04335
SUPERPANG_00462
SUPERPANG_03070
SUPERPANG_03846
SUPERPANG_04566
SUPERPANG_00884
SUPERPANG_03152
SUPERPANG_03202
SUPERPANG_00103
SUPERPANG_00600
SUPERPANG_01070
SUPERPANG_03382
SUPERPANG_00206
SUPERPANG_01155
SUPERPANG_02198
SUPERPANG_02709
SUPERPANG_03776
SUPERPANG_00119
SUPERPANG_00381
SUPERPANG_02908
SUPERPANG_00622
SUPERPANG_01097
SUPERPANG_01314
SUPERPANG_02445
SUPERPANG_02592
SUPERPANG_03108
SUPERPANG_03775
SUPERPANG_04424
SUPERPANG_00269
SUPERPANG_02065
SUPERPANG_02416
SUPERPANG_02025
SUPERPANG_02727
SUPERPANG_03997
SUPERPANG_04501
SUPERPANG_02230
SUPERPANG_02566
SUPERPANG_04394
SUPERPANG_04500
SUPERPANG_00373
SUPERPANG_01189
SUPERPANG_01364
SUPERPANG_02616
SUPERPANG_03942
SUPERPANG_04359
SUPERPANG_01481
SUPERPANG_02765
SUPERPANG_03863
SUPERPANG_04496
SUPERPANG_00012
SUPERPANG_00309
SUPERPANG_01758
SUPERPANG_02293
SUPERPANG_02449
SUPERPANG_03496
SUPERPANG_03550
SUPERPANG_00723
SUPERPANG_03792
SUPERPANG_04588
SUPERPANG_01915
SUPERPANG_02764
SUPERPANG_04519
SUPERPANG_00362
SUPERPANG_01708
SUPERPANG_02296
SUPERPANG_02661
SUPERPANG_04090
SUPERPANG_00360
SUPERPANG_00984
SUPERPANG_01162
SUPERPANG_02809
SUPERPANG_04214
SUPERPANG_00495
SUPERPANG_00774
SUPERPANG_00783
SUPERPANG_03332
SUPERPANG_04395
SUPERPANG_00143
SUPERPANG_01023
SUPERPANG_01341
SUPERPANG_03394
SUPERPANG_03522
SUPERPANG_04235
SUPERPANG_01002
SUPERPANG_02995
SUPERPANG_00322
SUPERPANG_01890
SUPERPANG_02062
SUPERPANG_04570
SUPERPANG_02459
SUPERPANG_03393
SUPERPANG_03661
SUPERPANG_04218
SUPERPANG_02338
SUPERPANG_04436
SUPERPANG_00020
SUPERPANG_04080
SUPERPANG_00759
SUPERPANG_01363
SUPERPANG_01452
SUPERPANG_01674
SUPERPANG_02565
SUPERPANG_00606
SUPERPANG_00656
SUPERPANG_00878
SUPERPANG_02767
SUPERPANG_03397
SUPERPANG_00427
SUPERPANG_00725
SUPERPANG_01281
SUPERPANG_01929
SUPERPANG_02437
SUPERPANG_02811
SUPERPANG_03811
SUPERPANG_00327
SUPERPANG_02186
SUPERPANG_02646
SUPERPANG_00764
SUPERPANG_01271
SUPERPANG_01996
SUPERPANG_01067
SUPERPANG_01950
SUPERPANG_02292
SUPERPANG_02906
SUPERPANG_03722
SUPERPANG_03387
SUPERPANG_01672
SUPERPANG_02890
SUPERPANG_03654
SUPERPANG_03828
SUPERPANG_00766
SUPERPANG_01161
SUPERPANG_02586
SUPERPANG_04590
SUPERPANG_00910
SUPERPANG_01413
SUPERPANG_01986
SUPERPANG_02628
SUPERPANG_03718
SUPERPANG_04121
SUPERPANG_00358
SUPERPANG_01287
SUPERPANG_01750
SUPERPANG_00686
SUPERPANG_01306
SUPERPANG_01715
SUPERPANG_01719
SUPERPANG_02617
SUPERPANG_00412
SUPERPANG_01577
SUPERPANG_02221
SUPERPANG_03695
SUPERPANG_00584
SUPERPANG_02622
SUPERPANG_02633
SUPERPANG_04476
SUPERPANG_00805
SUPERPANG_00911
SUPERPANG_03396
SUPERPANG_03848
SUPERPANG_03860
SUPERPANG_00623
SUPERPANG_01243
SUPERPANG_01378
SUPERPANG_02585
SUPERPANG_03331
SUPERPANG_03821
SUPERPANG_03858
SUPERPANG_03932
SUPERPANG_00222
SUPERPANG_00398
SUPERPANG_02637
SUPERPANG_01138
SUPERPANG_01944
SUPERPANG_02344
SUPERPANG_03826
SUPERPANG_00034
SUPERPANG_00663
SUPERPANG_02327
SUPERPANG_03023
SUPERPANG_00514
SUPERPANG_00961
SUPERPANG_02415
SUPERPANG_03572
SUPERPANG_00305
SUPERPANG_00332
SUPERPANG_00437
SUPERPANG_01280
SUPERPANG_01347
SUPERPANG_01352
SUPERPANG_01836
SUPERPANG_03071
SUPERPANG_03255
SUPERPANG_04447
SUPERPANG_01421
SUPERPANG_01984
SUPERPANG_02962
SUPERPANG_03613
SUPERPANG_01798
SUPERPANG_01954
SUPERPANG_02064
SUPERPANG_03377
SUPERPANG_04481
SUPERPANG_00839
SUPERPANG_01375
SUPERPANG_01641
SUPERPANG_04269
SUPERPANG_04423
SUPERPANG_00063
SUPERPANG_00873
SUPERPANG_01786
SUPERPANG_00186
SUPERPANG_00668
SUPERPANG_01006
SUPERPANG_01349
SUPERPANG_01983
SUPERPANG_03871
SUPERPANG_00281
SUPERPANG_01172
SUPERPANG_03891
SUPERPANG_00697
SUPERPANG_00107
SUPERPANG_00138
SUPERPANG_00276
SUPERPANG_01338
SUPERPANG_01977
SUPERPANG_02150
SUPERPANG_02284
SUPERPANG_01323
SUPERPANG_02615
SUPERPANG_03095
SUPERPANG_03899
SUPERPANG_04371
SUPERPANG_00084
SUPERPANG_00175
SUPERPANG_00329
SUPERPANG_00893
SUPERPANG_01652
SUPERPANG_02303
SUPERPANG_02510
SUPERPANG_02943
SUPERPANG_03327
SUPERPANG_03579
SUPERPANG_03658
SUPERPANG_02078
SUPERPANG_03267
SUPERPANG_04035
SUPERPANG_00422
SUPERPANG_02058
SUPERPANG_02157
SUPERPANG_00133
SUPERPANG_02213
SUPERPANG_01318
SUPERPANG_04036
SUPERPANG_01330
SUPERPANG_01735
SUPERPANG_02631
SUPERPANG_04581
SUPERPANG_00405
SUPERPANG_01928
SUPERPANG_01979
SUPERPANG_02351
SUPERPANG_03325
SUPERPANG_03659
SUPERPANG_04203
SUPERPANG_00643
SUPERPANG_00709
SUPERPANG_02285
SUPERPANG_02643
SUPERPANG_03167
SUPERPANG_03852
SUPERPANG_04086
SUPERPANG_00804
SUPERPANG_02181
SUPERPANG_02848
SUPERPANG_03903
SUPERPANG_00832
SUPERPANG_01667
SUPERPANG_01732
SUPERPANG_03834
SUPERPANG_04095
SUPERPANG_00059
SUPERPANG_00320
SUPERPANG_00359
SUPERPANG_00685
SUPERPANG_00803
SUPERPANG_02206
SUPERPANG_03665
SUPERPANG_03999
SUPERPANG_04541
SUPERPANG_00255
SUPERPANG_00395
SUPERPANG_00562
SUPERPANG_00890
SUPERPANG_00963
SUPERPANG_03887
SUPERPANG_04568
SUPERPANG_00704
SUPERPANG_01818
SUPERPANG_01891
SUPERPANG_03870
SUPERPANG_00026
SUPERPANG_01081
SUPERPANG_01370
SUPERPANG_03143
SUPERPANG_01453
SUPERPANG_01980
SUPERPANG_02612
SUPERPANG_03832
SUPERPANG_01327
SUPERPANG_01557
SUPERPANG_02266
SUPERPANG_02357
SUPERPANG_02977
SUPERPANG_03677
SUPERPANG_00112
SUPERPANG_00615
SUPERPANG_00915
SUPERPANG_01082
SUPERPANG_00676
SUPERPANG_01004
SUPERPANG_02383
SUPERPANG_03266
SUPERPANG_03894
SUPERPANG_01447
SUPERPANG_03021
SUPERPANG_03074
SUPERPANG_03511
SUPERPANG_00110
SUPERPANG_00608
SUPERPANG_01762
SUPERPANG_02047
SUPERPANG_02761
SUPERPANG_02886
SUPERPANG_04070
SUPERPANG_04461
SUPERPANG_00465
SUPERPANG_00607
SUPERPANG_01405
SUPERPANG_02941
SUPERPANG_01345
SUPERPANG_02208
SUPERPANG_02729
SUPERPANG_03203
SUPERPANG_03968
SUPERPANG_01224
SUPERPANG_02297
SUPERPANG_02619
SUPERPANG_03606
SUPERPANG_00526
SUPERPANG_01108
SUPERPANG_02363
SUPERPANG_03233
SUPERPANG_03486
SUPERPANG_00330
SUPERPANG_02438
SUPERPANG_00304
SUPERPANG_01151
SUPERPANG_01705
SUPERPANG_01967
SUPERPANG_02049
SUPERPANG_03464
SUPERPANG_04047
SUPERPANG_04320
SUPERPANG_00014
SUPERPANG_00392
SUPERPANG_01377
SUPERPANG_01886
SUPERPANG_02885
SUPERPANG_01075
SUPERPANG_02478
SUPERPANG_03595
SUPERPANG_04373
SUPERPANG_00331
SUPERPANG_02711
SUPERPANG_03875
SUPERPANG_01332
SUPERPANG_01966
SUPERPANG_04571
SUPERPANG_04576
SUPERPANG_00264
SUPERPANG_01032
SUPERPANG_01282
SUPERPANG_03269
SUPERPANG_01357
SUPERPANG_01755
SUPERPANG_04589
SUPERPANG_00442
SUPERPANG_01441
SUPERPANG_02153
SUPERPANG_02191
SUPERPANG_00177
SUPERPANG_01379
SUPERPANG_02446
SUPERPANG_03407
SUPERPANG_00703
SUPERPANG_00736
SUPERPANG_01286
SUPERPANG_02091
SUPERPANG_03433
SUPERPANG_00397
SUPERPANG_01797
SUPERPANG_02307
SUPERPANG_02381
SUPERPANG_02447
SUPERPANG_03022
SUPERPANG_03768
SUPERPANG_00675
SUPERPANG_01350
SUPERPANG_02810
SUPERPANG_02813
SUPERPANG_03737
SUPERPANG_02159
SUPERPANG_00027
SUPERPANG_02154
SUPERPANG_03322
SUPERPANG_03532
SUPERPANG_03697
SUPERPANG_00415
SUPERPANG_00918
SUPERPANG_01022
SUPERPANG_01342
SUPERPANG_01887
SUPERPANG_03206
SUPERPANG_03228
SUPERPANG_03678
SUPERPANG_03717
SUPERPANG_04337
SUPERPANG_02684
SUPERPANG_03379
SUPERPANG_00801
SUPERPANG_01897
SUPERPANG_02742
SUPERPANG_00314
SUPERPANG_00986
SUPERPANG_01339
SUPERPANG_01997
SUPERPANG_02183
SUPERPANG_02579
SUPERPANG_02922
SUPERPANG_03911
SUPERPANG_04518
SUPERPANG_00590
SUPERPANG_02570
SUPERPANG_02680
SUPERPANG_02712
SUPERPANG_02736
SUPERPANG_03170
SUPERPANG_04433
SUPERPANG_01921
SUPERPANG_02674
SUPERPANG_00282
SUPERPANG_01371
SUPERPANG_03693
SUPERPANG_03940
SUPERPANG_00999
SUPERPANG_01226
SUPERPANG_03403
SUPERPANG_00585
SUPERPANG_01354
SUPERPANG_02402
SUPERPANG_00231
SUPERPANG_01374
SUPERPANG_01925
SUPERPANG_02723
SUPERPANG_02862
SUPERPANG_03867
SUPERPANG_04225
SUPERPANG_00064
SUPERPANG_00153
SUPERPANG_02122
SUPERPANG_03102
SUPERPANG_00072
SUPERPANG_01348
SUPERPANG_02594
SUPERPANG_03073
SUPERPANG_03577
SUPERPANG_03970
SUPERPANG_01270
SUPERPANG_01343
SUPERPANG_01487
SUPERPANG_03318
SUPERPANG_03452
SUPERPANG_03974
SUPERPANG_00065
SUPERPANG_00821
SUPERPANG_02559
SUPERPANG_03574
SUPERPANG_03906
SUPERPANG_04050
SUPERPANG_03781
SUPERPANG_04122
SUPERPANG_00575
SUPERPANG_04443
SUPERPANG_04583
SUPERPANG_01902
SUPERPANG_02299
SUPERPANG_02738
SUPERPANG_00236
SUPERPANG_00864
SUPERPANG_01077
SUPERPANG_01126
SUPERPANG_03226
SUPERPANG_04308
SUPERPANG_04595
SUPERPANG_00346
SUPERPANG_01008
SUPERPANG_03127
SUPERPANG_04638
SUPERPANG_00144
SUPERPANG_00564
SUPERPANG_00968
SUPERPANG_01055
SUPERPANG_01359
SUPERPANG_01365
SUPERPANG_01099
SUPERPANG_01932
SUPERPANG_04448
SUPERPANG_01154
SUPERPANG_01838
SUPERPANG_02054
SUPERPANG_02451
SUPERPANG_04118
SUPERPANG_00318
SUPERPANG_00425
SUPERPANG_00701
SUPERPANG_01796
SUPERPANG_02690
SUPERPANG_03588
SUPERPANG_04586
SUPERPANG_00914
SUPERPANG_01353
SUPERPANG_01985
SUPERPANG_02911
SUPERPANG_01168
SUPERPANG_01927
SUPERPANG_04585
SUPERPANG_01130
SUPERPANG_01305
SUPERPANG_02450
SUPERPANG_02771
SUPERPANG_03227
SUPERPANG_03339
SUPERPANG_03406
SUPERPANG_04594
SUPERPANG_02264
SUPERPANG_02430
SUPERPANG_02863
SUPERPANG_03149
SUPERPANG_03533
SUPERPANG_03841
SUPERPANG_00194
SUPERPANG_00407
SUPERPANG_01131
SUPERPANG_01351
SUPERPANG_03321
SUPERPANG_04215
SUPERPANG_03580
SUPERPANG_03869
SUPERPANG_00289
SUPERPANG_01362
SUPERPANG_02224
SUPERPANG_03973
SUPERPANG_04435
SUPERPANG_00125
SUPERPANG_00672
SUPERPANG_00982
SUPERPANG_01244
SUPERPANG_01772
SUPERPANG_02360
SUPERPANG_00694
SUPERPANG_02216
SUPERPANG_02417
SUPERPANG_02981
SUPERPANG_03328
SUPERPANG_01934
SUPERPANG_02816
SUPERPANG_02993
SUPERPANG_00256
SUPERPANG_00717
SUPERPANG_02700
SUPERPANG_03190
SUPERPANG_04038
SUPERPANG_02462
SUPERPANG_03112
SUPERPANG_03265
SUPERPANG_03466
SUPERPANG_03715
SUPERPANG_02528
SUPERPANG_03589
SUPERPANG_04210
SUPERPANG_01180
SUPERPANG_03065
SUPERPANG_03462
SUPERPANG_03565
SUPERPANG_04007
SUPERPANG_04599
SUPERPANG_01101
SUPERPANG_01918
SUPERPANG_03519
SUPERPANG_03593
SUPERPANG_03594
SUPERPANG_03597
SUPERPANG_03599
SUPERPANG_00421
SUPERPANG_00698
SUPERPANG_00919
SUPERPANG_01011
SUPERPANG_01113
SUPERPANG_01355
SUPERPANG_01360
SUPERPANG_01643
SUPERPANG_02335
SUPERPANG_02715
SUPERPANG_02990
SUPERPANG_03399
SUPERPANG_04082
SUPERPANG_02253
SUPERPANG_03199
SUPERPANG_03326
SUPERPANG_03953
SUPERPANG_03955
SUPERPANG_04302
SUPERPANG_00540
SUPERPANG_00417
SUPERPANG_00700
SUPERPANG_01740
SUPERPANG_03007
SUPERPANG_03324
SUPERPANG_04584
SUPERPANG_00174
SUPERPANG_02509
SUPERPANG_03587
SUPERPANG_04492
SUPERPANG_00243
SUPERPANG_01278
SUPERPANG_01299
SUPERPANG_01799
SUPERPANG_02916
SUPERPANG_03696
SUPERPANG_00557
SUPERPANG_01446
SUPERPANG_02192
SUPERPANG_04636
SUPERPANG_01663
SUPERPANG_03759
SUPERPANG_04013
SUPERPANG_00440
SUPERPANG_01767
SUPERPANG_01795
SUPERPANG_04230
SUPERPANG_04430
SUPERPANG_00826
SUPERPANG_00927
SUPERPANG_03809
SUPERPANG_04455
SUPERPANG_02117
SUPERPANG_02928
SUPERPANG_00234
SUPERPANG_02164
SUPERPANG_03252
SUPERPANG_02048
SUPERPANG_02610
SUPERPANG_02874
SUPERPANG_03647
SUPERPANG_03761
SUPERPANG_04587
SUPERPANG_02426
SUPERPANG_02887
SUPERPANG_02996
SUPERPANG_03156
SUPERPANG_03389
SUPERPANG_03667
SUPERPANG_00486
SUPERPANG_01856
SUPERPANG_03333
SUPERPANG_03598
SUPERPANG_03754
SUPERPANG_00760
SUPERPANG_02762
SUPERPANG_02464
SUPERPANG_03592
SUPERPANG_03913
SUPERPANG_00882
SUPERPANG_01404
SUPERPANG_04094
SUPERPANG_01443
SUPERPANG_03590
SUPERPANG_03779
SUPERPANG_04201
SUPERPANG_00658
SUPERPANG_02328
SUPERPANG_03078
SUPERPANG_03229
SUPERPANG_03563
SUPERPANG_00096
SUPERPANG_00224
SUPERPANG_00669
SUPERPANG_03958
SUPERPANG_02905
SUPERPANG_00048
SUPERPANG_03355
SUPERPANG_03457
SUPERPANG_04004
SUPERPANG_01059
SUPERPANG_01258
SUPERPANG_02555
SUPERPANG_03513
SUPERPANG_03969
SUPERPANG_04507
SUPERPANG_00571
SUPERPANG_00831
SUPERPANG_02145
SUPERPANG_00617
SUPERPANG_01346
SUPERPANG_04081
SUPERPANG_04537
SUPERPANG_00560
SUPERPANG_01044
SUPERPANG_01356
SUPERPANG_04622
SUPERPANG_00718
SUPERPANG_01805
SUPERPANG_01930
SUPERPANG_03596
SUPERPANG_03760
SUPERPANG_00741
SUPERPANG_01255
SUPERPANG_02305
SUPERPANG_03123
SUPERPANG_03672
SUPERPANG_03711
SUPERPANG_03939
SUPERPANG_00242
SUPERPANG_01427
SUPERPANG_04341
SUPERPANG_00029
SUPERPANG_02929
SUPERPANG_00782
SUPERPANG_00311
SUPERPANG_02611
SUPERPANG_03648
SUPERPANG_03076
SUPERPANG_02701
SUPERPANG_01442
SUPERPANG_03330
SUPERPANG_02442
SUPERPANG_03077
SUPERPANG_03176
SUPERPANG_03319
SUPERPANG_01127
SUPERPANG_03451
SUPERPANG_03740
SUPERPANG_04597
SUPERPANG_03581
SUPERPANG_00094
SUPERPANG_01439
SUPERPANG_01994
SUPERPANG_01972
SUPERPANG_00692
SUPERPANG_01596
SUPERPANG_04564
SUPERPANG_00511
SUPERPANG_00844
SUPERPANG_04200
SUPERPANG_03508
SUPERPANG_02015
SUPERPANG_04167
SUPERPANG_01475
SUPERPANG_02105
SUPERPANG_03671
SUPERPANG_04076
SUPERPANG_02664
SUPERPANG_00396
SUPERPANG_03524
SUPERPANG_00411
SUPERPANG_00436
SUPERPANG_01440
SUPERPANG_01889
SUPERPANG_01990
SUPERPANG_02659
SUPERPANG_03192
SUPERPANG_03516
SUPERPANG_03527
SUPERPANG_03528
SUPERPANG_03529
SUPERPANG_03975
SUPERPANG_04129
SUPERPANG_04274
SUPERPANG_00104
SUPERPANG_00140
SUPERPANG_01380
SUPERPANG_01461
SUPERPANG_01991
SUPERPANG_02306
SUPERPANG_02666
SUPERPANG_03069
SUPERPANG_03526
SUPERPANG_03603
SUPERPANG_03673
SUPERPANG_03674
SUPERPANG_04001
SUPERPANG_00439
SUPERPANG_00820
SUPERPANG_01888
SUPERPANG_03165
SUPERPANG_03518
SUPERPANG_01462
SUPERPANG_02665
SUPERPANG_03455

## Sheet: Table S3
Table S3. Reads counts before and after removing blacklisted genes from samples.
chamber	environment	cultivar	season	reads	bases	reads removed	read percent removed	bases removed	base percent removed	reads resulting	read percentage resulting	bases resulting	base percentage resulting
1EE	Ambient	Susceptible	End	59509512	7858400297	21147052	0.355356	2794035328	0.355548	38362460	0.644644	5064364969	0.644452
1EM	Ambient	Susceptible	Mid	76943654	10039230587	17300526	0.224847	2266725823	0.225787	59643128	0.775153	7772504764	0.774213
1XE	Ambient	Resistant	End	68466214	9016331977	5851268	0.0854621	777444647	0.0862263	62614946	0.914538	8238887330	0.913774
1XM	Ambient	Resistant	Mid	70279794	9154441537	823030	0.0117108	111096968	0.0121359	69456764	0.988289	9043344569	0.987864
2EE	Elevated O3	Susceptible	End	64256044	8482227156	20439476	0.318094	2702064358	0.318556	43816568	0.681906	5780162798	0.681444
2EM	Elevated O3	Susceptible	Mid	68279082	8862002395	16009350	0.234469	2087378917	0.235543	52269732	0.765531	6774623478	0.764457
2XE	Elevated O3	Resistant	End	61375640	7987543222	3495104	0.0569461	463097005	0.0579774	57880536	0.943054	7524446217	0.942023
2XM	Elevated O3	Resistant	Mid	54317988	6992633314	1530136	0.02817	198296150	0.0283579	52787852	0.97183	6794337164	0.971642
3EE	Elevated O3	Susceptible	End	68362944	9008659345	22319726	0.326489	2944675547	0.326872	46043218	0.673511	6063983798	0.673128
3EM	Elevated O3	Susceptible	Mid	64244500	8363612176	16449834	0.25605	2150792722	0.257161	47794666	0.74395	6212819454	0.742839
3XE	Elevated O3	Resistant	End	84545768	11143213344	13842740	0.163731	1847736953	0.165817	70703028	0.836269	9295476391	0.834183
3XM	Elevated O3	Resistant	Mid	58620704	7568079481	906164	0.0154581	121673852	0.0160772	57714540	0.984542	7446405629	0.983923
4EE	Ambient	Susceptible	End	50787970	6712706378	16641732	0.327671	2202178808	0.328061	34146238	0.672329	4510527570	0.671939
4EM	Ambient	Susceptible	Mid	76535500	10080696655	16913990	0.220995	2236556096	0.221865	59621510	0.779005	7844140559	0.778135
4XE	Ambient	Resistant	End	72069602	9186146705	11342220	0.157379	1471522368	0.160189	60727382	0.842621	7714624337	0.839811
4XM	Ambient	Resistant	Mid	68386118	8707880461	896698	0.0131123	119082183	0.0136752	67489420	0.986888	8588798278	0.986325
5EE	Ambient	Susceptible	End	54881300	6840246238	17654166	0.321679	2210230183	0.323121	37227134	0.678321	4630016055	0.676879
5EM	Ambient	Susceptible	Mid	70497018	9224781129	11862534	0.16827	1558516537	0.168949	58634484	0.83173	7666264592	0.831051
5XE	Ambient	Resistant	End	73696904	9444983078	7619346	0.103388	985801433	0.104373	66077558	0.896612	8459181645	0.895627
5XM	Ambient	Resistant	Mid	71081610	9324541819	1487548	0.0209273	199773660	0.0214245	69594062	0.979073	9124768159	0.978575
6EE	Elevated O3	Susceptible	End	69762754	9026546031	22935518	0.328765	2970917287	0.329131	46827236	0.671235	6055628744	0.670869
6EM	Elevated O3	Susceptible	Mid	66836114	8630524720	17736596	0.265374	2296962585	0.266144	49099518	0.734626	6333562135	0.733856
6XE	Elevated O3	Resistant	End	29469316	3794023790	831514	0.0282163	110648268	0.0291638	28637802	0.971784	3683375522	0.970836
6XM	Elevated O3	Resistant	Mid	58011850	7552051261	769774	0.0132693	103645347	0.0137241	57242076	0.986731	7448405914	0.986276

## Sheet: Table S4
Table S4. Parallel sites (across replicates) belonging to Allele-shift or Standard genetic variations (with < 0.2 allele frequency during mid-season and became > 0.8 by the end-season)
Treatment	No.	site_id	ref_pos	ref_allele	major_allele_mid	major_allele_end	Genome Major Allele End Season	locus_type	Protein_id	Description
Resistant Ambient	1	1416944	87546	T	C	T	common	CDS	WP_033479185.1	type II secretion system F family protein
	2	3185487	18	T	C	T	AL65	IGR	WP_127172310.1	XopAD/skwp family type III secretion system effector
	3	3185490	21	T	C	T	AL65	IGR
	4	3185493	24	A	T	A	AL65	IGR
Resistant Elevated	1	171294	136	A	G	A	AL22	IGR	WP_011348431.1	OmpW family outer membrane protein
	2	171302	144	C	A	C	AL22	IGR
	3	171313	155	A	G	A	AL22	IGR
	4	171326	168	A	C	A	AL22	IGR
	5	171332	174	G	A	G	AL22	IGR
	6	171337	179	T	G	T	AL22	IGR
	7	171368	210	G	A	G	AL22	IGR
	8	187745	16587	T	C	T	common	IGR	WP_008575865.1	TonB-dependent siderophore receptor
	9	187752	16594	C	A	C	AL22	IGR
	10	187753	16595	C	T	C	AL22	IGR
	11	187758	16600	A	G	A	AL22	IGR
	12	187776	16618	T	C	T	AL22	IGR
	13	190303	19145	A	G	A	AL22	IGR	WP_008575863.1	Catalyzes the transfer of a two-carbon ketol group from a ketose donor to an aldose acceptor, via a covalent intermediate with the cofactor thiamine pyrophosphate
	14	194612	23454	A	G	A	AL22	IGR	WP_145481277.1	Oxygen tolerance
	15	194638	23480	A	C	A	common	IGR
	16	194900	23742	T	G	T	AL22	IGR
	17	280299	109141	G	C	G	AL22	CDS	WP_127172417.1	Catalyzes the synthesis of the hydroxymethylpyrimidine phosphate (HMP-P) moiety of thiamine from aminoimidazole ribotide (AIR) in a radical S-adenosyl-L-methionine (SAM)-dependent reaction
	18	280326	109168	T	C	T	AL22	CDS
	19	280331	109173	A	G	A	AL22	CDS
	20	280332	109174	T	C	T	AL22	CDS
	21	280362	109204	C	G	C	AL22	CDS
	22	443535	543	G	A	G	common	CDS	No significant similarity found.	No significant similarity found.
	23	445993	3001	G	T	G	common	CDS	WP_033483561.1	TIGRFAM phage portal protein, HK97 family
	24	519409	21745	C	C	T	AL22	IGR	WP_033479329.1	XopV/AopV family type III secretion system effector
	25	791688	31870	C	C	T	AL22	IGR	WP_033479168.1	Belongs to the metallo-dependent hydrolases superfamily. NagA family
	26	791701	31883	C	C	G	AL22	IGR	WP_033479168.1	Belongs to the metallo-dependent hydrolases superfamily. NagA family
	27	791710	31892	G	G	A	AL22	IGR
	28	791724	31906	T	T	C	AL22	IGR
	29	791730	31912	C	G	C	common	IGR
	30	791734	31916	C	G	C	common	IGR
	31	1418347	88949	G	A	G	common	IGR	WP_008576866.1	Catalyzes the phosphorylation of the 3'-hydroxyl group of dephosphocoenzyme A to form coenzyme A
	32	1421863	92465	T	C	T	common	CDS	WP_008571749.1	RHS Repeat
	33	1422814	93416	T	C	T	common	CDS
	34	1843950	6526	T	C	T	common	IGR	WP_046932049.1	Belongs to the 'phage' integrase family
	35	1843951	6527	G	C	G	common	IGR
	36	2168325	97098	G	A	G	AL22/LH3	IGR	WP_127172331.1	SulP family inorganic anion transporter
	37	2168326	97099	C	A	C	AL22/LH3	IGR
	38	2168330	97103	C	G	C	AL22/LH3	IGR
	39	2168331	97104	G	A	G	AL22/LH3	IGR
	40	2168334	97107	A	C	A	AL22/LH3	IGR
	41	2168338	97111	G	T	G	AL22/LH3	IGR
	42	2168375	97148	G	C	G	common	IGR
	43	2168377	97150	A	C	A	AL22	IGR
	44	2168377	97150	A	C	A	AL22	IGR
	45	2168377	97150	A	C	A	AL22	IGR
	46	2168377	97150	A	C	A	AL22	IGR
	47	2168377	97150	A	C	A	AL22	IGR
	48	2168377	97150	A	C	A	AL22	IGR
	49	2168377	97150	A	C	A	AL22	IGR
	50	2188764	117537	T	G	T	AL22	IGR	WP_173363316.1	GDSL-like Lipase/Acylhydrolase family
	51	2188766	117539	C	T	C	AL22	IGR
	52	2188777	117550	T	A	T	AL22	IGR
	53	2188779	117552	G	C	G	AL22	IGR
	54	2188786	117559	C	T	C	AL22	IGR
	55	2716662	47409	G	C	G	AL22	CDS	WP_057681705.1	type IV pilus biogenesis stability protein PilW
	56	2716664	47411	C	T	C	AL22	CDS
	57	2716668	47415	T	A	T	AL22	CDS
	58	2716669	47416	C	A	C	AL22	CDS
	59	2716671	47418	G	A	G	AL22	CDS
	60	2716672	47419	C	T	C	AL22	CDS
	61	2717206	47953	A	T	A	AL22	CDS
	62	2792115	122862	C	T	C	AL22	CDS	WP_031422681.1	Type VI secretion system effector, Hcp
	63	2968563	31692	T	T	C	AL22	CDS	WP_008573007.1	TonB-dependent receptor
	64	3300696	115227	A	G	A	AL22	CDS	WP_008573289.1	Acid phosphatase
	65	3300699	115230	C	G	C	AL22	CDS
	66	3300702	115233	G	C	G	AL22	CDS
	67	3300705	115236	G	A	G	AL22	CDS
	68	3300708	115239	C	G	C	AL22	CDS
	69	3300713	115244	C	T	C	AL22	CDS
	70	3300714	115245	A	G	A	AL22	CDS
	71	3300719	115250	G	A	G	AL22	CDS
	72	3300720	115251	A	C	A	AL22	CDS
	73	3300741	115272	A	G	A	AL22	CDS
	74	3342283	156814	C	G	C	AL22	CDS	WP_008571146.1	In addition to polymerase activity, this DNA polymerase exhibits 5'-3' exonuclease activity
	75	3342284	156815	C	T	C	AL22	CDS
	76	3342295	156826	G	C	G	AL22	CDS
	77	3351349	165880	G	C	G	AL22/LH3	IGR	WP_180320822.1	Acyl-coenzyme A synthetases AMP-(fatty) acid ligases
	78	3376648	191179	C	G	C	AL22/LH3	CDS	WP_164740349.1	Catalyzes the oxidation of glucose 6-phosphate to 6- phosphogluconolactone
	79	3376834	191365	A	G	A	AL22/LH3	CDS
	80	3376840	191371	C	A	C	AL22/LH3	CDS
	81	3376855	191386	G	A	G	AL22/LH3	CDS
	82	3376870	191401	C	A	C	AL22/LH3	CDS
	83	3376879	191410	A	G	A	AL22/LH3	CDS
	84	3376883	191414	G	C	G	AL22/LH3	CDS
	85	3433704	248235	A	C	A	AL22	CDS	No significant similarity found
	86	3433705	248236	C	G	C	AL22	CDS
	87	3433710	248241	T	C	T	AL22	CDS
	88	3433822	248353	G	C	G	AL22	CDS
	89	3433827	248358	C	T	C	AL22	CDS
	90	3433828	248359	T	A	T	AL22	CDS
	91	3433852	248383	T	C	T	AL22	CDS
	92	3433889	248420	C	T	C	AL22	IGR	WP_008576462.1	hypothetical protein
	93	3433892	248423	C	A	C	AL22	IGR
	94	3433899	248430	C	A	C	AL22	IGR
	95	3535299	349830	G	A	G	AL22	IGR	WP_008571186.1	DNA-(Apurinic or apyrimidinic site) lyase
	96	3535302	349833	A	T	A	AL22	IGR
	97	3535309	349840	A	G	A	AL22	IGR
	98	3535311	349842	G	A	G	AL22	IGR
	99	3535316	349847	A	T	A	AL22	IGR
	100	3535323	349854	A	T	A	AL22	IGR
	101	3535327	349858	T	A	T	AL22	IGR
	102	3535410	349941	T	C	T	AL22	IGR
	103	3689445	10767	C	T	C	common	IGR		IrrE N-terminal-like domain
	104	3689446	10768	A	C	A	common	IGR
	105	3689450	10772	T	C	T	common	IGR	No significant similarity found.
	106	3794066	41717	G	C	G	common	CDS	WP_005996633.1	Helix-turn-helix
	107	3794069	41720	T	A	T	common	CDS
	108	3935432	10231	T	A	T	common	IGR	No significant similarity found
	109	3959506	34305	C	A	C	AL22	CDS	WP_008576585.1	Belongs to the type-B carboxylesterase lipase family
	110	3960745	35544	T	G	T	AL22	CDS	WP_033479195.1	Belongs to the class IV-like SAM-binding methyltransferase superfamily. RNA methyltransferase TrmH family
	111	3960748	35547	G	C	G	AL22	CDS
	112	3960749	35548	C	A	C	AL22	CDS
	113	3988584	63383	G	C	G	AL22	CDS	WP_008574677.1	Belongs to the cysteine synthase cystathionine beta- synthase family
	114	3988596	63395	A	G	A	AL22	CDS
	115	3988602	63401	C	T	C	AL22	CDS
	116	3988779	63578	C	T	C	AL22	IGR	WP_065627662.1	Phospholipid methyltransferase
	117	3988788	63587	A	G	A	AL22	IGR
	118	3988796	63595	G	A	G	AL22	IGR
	119	3988801	63600	T	C	T	AL22	IGR
	120	3988807	63606	A	G	A	AL22	IGR
	121	3988808	63607	C	T	C	AL22	IGR
	122	3988810	63609	C	A	C	AL22	IGR
	123	3997445	72244	C	A	C	AL22	CDS	WP_033478932.1	Predicted membrane protein (DUF2339)
	124	3997451	72250	G	A	G	AL22	CDS
	125	3997481	72280	C	G	C	AL22	CDS
	126	3997484	72283	C	T	C	AL22	CDS
	127	3997547	72346	T	C	T	AL22	CDS
	128	3997565	72364	A	G	A	AL22	CDS
	129	3997865	72664	C	T	C	AL22	CDS
	130	4863777	74980	A	T	A	common	CDS	WP_234830950.1	hypothetical protein
	131	4870841	82044	G	T	G	common	CDS	No significant similarity found.
	132	4870842	82045	G	A	G	common	CDS
	133	4870844	82047	A	G	A	common	CDS
	134	4870845	82048	G	C	G	common	CDS

## Sheet: Table S5
Table S5. Parallel de novo mutation sites appeared across different conditions at the same position in the pathogen population genome. These are possibly selected de novo mutations (belonging to category (i)).
Treatment	site_id	ref_id	ref_pos	ref_allele	major_allele	locus_type	Gene_id	Protein_id	COG_category	Description
Resistant ambient	1154227	SUPERPANG_22_length=21680	11432	C	G	CDS	SUPERPANG_01399	WP_046932738.1	NT	chemotaxis protein
	1154232	SUPERPANG_22_length=21680	11437	C	G	CDS	SUPERPANG_01399	WP_046932738.1	NT	chemotaxis protein
	1837421	SUPERPANG_36_length=178356	178353	T	C	IGR	SUPERPANG_01861	WP_145481268.1	P	Belongs to the monovalent cation proton antiporter 2 (CPA2) transporter (TC 2.A.37) family
	4860780	SUPERPANG_87_length=146998	71983	C	T	IGR	SUPERPANG_04183	No significant similarity found.		No significant similarity found.
	4860781	SUPERPANG_87_length=146998	71984	T	C	IGR	SUPERPANG_04183	No significant similarity found.		No significant similarity found.
	4860782	SUPERPANG_87_length=146998	71985	C	T	IGR	SUPERPANG_04183	No significant similarity found.		No significant similarity found.
Susceptible ambient	1	SUPERPANG_0_length=171158	1	T	C	IGR	SUPERPANG_00001	WP_145481234.1	S	YceI family protein
	654998	SUPERPANG_14_length=36636	2	G	A	IGR	SUPERPANG_01040	WP_145481314.1	G	Catalyzes the formation of the alpha-1,6-glucosidic linkages in glycogen by scission of a 1,4-alpha-linked oligosaccharide from growing alpha-1,4-glucan chains and the subsequent attachment of the oligosaccharide to the alpha-1,6 position
	791973	SUPERPANG_17_length=82429	32155	G	A	IGR	SUPERPANG_01197	WP_033479168.1	G	Belongs to the metallo-dependent hydrolases superfamily. NagA family
	791977	SUPERPANG_17_length=82429	32159	A	G	IGR	SUPERPANG_01197	WP_033479168.1	G	Belongs to the metallo-dependent hydrolases superfamily. NagA family
	1423168	SUPERPANG_28_length=13079	2	A	G	IGR	SUPERPANG_01631	WP_145481335.1		DUF819 family protein
	1635982	SUPERPANG_32_length=37140	37138	T	G	IGR	SUPERPANG_01701	WP_046933289.1	UW	YadA-like membrane anchor domain
	1833329	SUPERPANG_36_length=178356	174261	A	C	IGR	SUPERPANG_01857	WP_008572438.1	S	HAD-hyrolase-like
	2996819	SUPERPANG_57_length=239479	59948	T	C	CDS	SUPERPANG_02719	WP_008572952.1	L	DNA repair photolyase
	3689445	SUPERPANG_62_length=73671	10767	C	T	IGR	SUPERPANG_03209	No significant similarity found.	E	IrrE N-terminal-like domain
	3689446	SUPERPANG_62_length=73671	10768	A	C	IGR	SUPERPANG_03209	No significant similarity found.	E	IrrE N-terminal-like domain
	4860794	SUPERPANG_87_length=146998	71997	A	C	IGR	SUPERPANG_04183	No significant similarity found.		No significant similarity found.
	4860798	SUPERPANG_87_length=146998	72001	A	G	IGR	SUPERPANG_04183	No significant similarity found.		No significant similarity found.
	4860801	SUPERPANG_87_length=146998	72004	A	C	IGR	SUPERPANG_04183	No significant similarity found.		No significant similarity found.
	4870845	SUPERPANG_87_length=146998	82048	G	C	CDS	SUPERPANG_04197	No significant similarity found.		No significant similarity found.
Susceptible elevated O3	433995	SUPERPANG_104_length=9869	9867	T	C	IGR	SUPERPANG_04623	WP_008571755.1	S	Sulfotransferase family
	447185	SUPERPANG_107_length=4195	4193	A	G	IGR	SUPERPANG_04634	WP_008572955.1	K	WYL domain
	616410	SUPERPANG_12_length=76102	75789	C	A	IGR	SUPERPANG_01040	WP_145481314.1	G	Catalyzes the formation of the alpha-1,6-glucosidic linkages in glycogen by scission of a 1,4-alpha-linked oligosaccharide from growing alpha-1,4-glucan chains and the subsequent attachment of the oligosaccharide to the alpha-1,6 position
	1303017	SUPERPANG_25_length=110247	99567	T	C	CDS	SUPERPANG_01539	WP_127172354.1	S	ImpA, N-terminal, type VI secretion system
	1423169	SUPERPANG_28_length=13079	3	G	C	IGR	SUPERPANG_01631	WP_145481335.1		DUF819 family protein
	1858704	SUPERPANG_37_length=21280	21280	T	C	CDS	SUPERPANG_01573	WP_008571067.1		IucA/IucC family siderophore biosynthesis protein
	2060219	SUPERPANG_40_length=3626	3626	C	G	IGR	SUPERPANG_02418	WP_127172310.1		XopAD/skwp family type III secretion system effector
	4534227	SUPERPANG_77_length=2513	1	T	G	IGR	SUPERPANG_03947	WP_008575003.1	S	carboxymuconolactone decarboxylase family protein
	4534228	SUPERPANG_77_length=2513	2	T	C	IGR	SUPERPANG_03947	WP_008575003.1	S	carboxymuconolactone decarboxylase family protein
	5133406	SUPERPANG_93_length=11667	94	A	C	IGR	SUPERPANG_04267	WP_235676794.1	NT	transmembrane signaling receptor activity
In all treatments regardless of host genotype and environmental condition	400020	SUPERPANG_101_length=51684	51613	C	T	IGR	SUPERPANG_04580	WP_046932476.1		hypothetical protein
	400033	SUPERPANG_101_length=51684	51626	G	A	IGR	SUPERPANG_04580	WP_046932476.1		hypothetical protein
	608372	SUPERPANG_12_length=76102	67751	A	G	CDS	SUPERPANG_01033	WP_033479453.1		hypothetical protein
	608387	SUPERPANG_12_length=76102	67766	T	C	CDS	SUPERPANG_01033	WP_033479453.1		hypothetical protein
	608392	SUPERPANG_12_length=76102	67771	C	A	CDS	SUPERPANG_01033	WP_033479453.1		hypothetical protein
	608394	SUPERPANG_12_length=76102	67773	A	C	CDS	SUPERPANG_01033	WP_033479453.1		hypothetical protein
	608402	SUPERPANG_12_length=76102	67781	A	C	CDS	SUPERPANG_01033	WP_033479453.1		hypothetical protein
	608405	SUPERPANG_12_length=76102	67784	T	A	CDS	SUPERPANG_01033	WP_033479453.1		hypothetical protein
	608424	SUPERPANG_12_length=76102	67803	G	A	CDS	SUPERPANG_01033	WP_033479453.1		hypothetical protein
	759799	SUPERPANG_16_length=33730	33711	T	C	IGR	SUPERPANG_01169	WP_008576780.1	-	hypothetical protein
	873920	SUPERPANG_18_length=31676	31673	C	A	IGR	SUPERPANG_01272	WP_008575308.1	T	Histidine kinase
	873921	SUPERPANG_18_length=31676	31674	C	G	IGR	SUPERPANG_01272	WP_008575308.1	T	Histidine kinase
	873923	SUPERPANG_18_length=31676	31676	A	G	IGR	SUPERPANG_01272	WP_008575308.1	T	Histidine kinase
	1303015	SUPERPANG_25_length=110247	99565	G	A	CDS	SUPERPANG_01539	WP_127172354.1	S	ImpA, N-terminal, type VI secretion system
	1604084	SUPERPANG_32_length=37140	5240	T	C	IGR	SUPERPANG_01678	WP_008573353.1	G	Belongs to the glycosyl hydrolase 28 family
	2583966	SUPERPANG_4_length=76946	76412	G	A	IGR	SUPERPANG_00500	WP_033478763.1	S	Histidine phosphatase superfamily (branch 2)
	2583975	SUPERPANG_4_length=76946	76421	A	G	IGR	SUPERPANG_00500	WP_033478763.1	S	Histidine phosphatase superfamily (branch 2)
	2663075	SUPERPANG_52_length=19563	18856	A	T	IGR	SUPERPANG_02435	WP_046932716.1	J	tRNA 2-thiocytidine(32) synthetase TtcA
	2663078	SUPERPANG_52_length=19563	18859	A	T	IGR	SUPERPANG_02435	WP_046932716.1	J	tRNA 2-thiocytidine(32) synthetase TtcA
	2663086	SUPERPANG_52_length=19563	18867	C	G	IGR	SUPERPANG_02435	WP_046932716.1	J	tRNA 2-thiocytidine(32) synthetase TtcA
	4011786	SUPERPANG_69_length=59648	9454	C	G	CDS	SUPERPANG_03512	WP_003483816.1	Q	Methyl-transferase
	4238351	SUPERPANG_71_length=81445	41683	T	G	CDS	SUPERPANG_03656	WP_145481266.1	G	Catalyzes the phosphorylation of pyruvate to phosphoenolpyruvate
	4507935	SUPERPANG_73_length=203242	185644	C	A	CDS	SUPERPANG_03919	WP_145481244.1		hypothetical protein
	5186071	SUPERPANG_94_length=41094	41092	T	G	IGR	SUPERPANG_04311	WP_127172420.1		diffusible signal factor-reguated S8 family serine peptidase
	5186073	SUPERPANG_94_length=41094	41094	G	C	IGR	SUPERPANG_04311	WP_127172420.1		diffusible signal factor-reguated S8 family serine peptidase
In Susceptible Culitvar regardless the environmental condition	171157	SUPERPANG_0_length=171158	171157	G	C	IGR	SUPERPANG_00135	WP_008577111.1	S	Involved in peptidoglycan biosynthesis. Transports lipid-linked peptidoglycan precursors from the inner to the outer leaflet of the cytoplasmic membrane
	171158	SUPERPANG_0_length=171158	171158	C	A	IGR	SUPERPANG_00135	WP_008577111.1	S	Involved in peptidoglycan biosynthesis. Transports lipid-linked peptidoglycan precursors from the inner to the outer leaflet of the cytoplasmic membrane
	348406	SUPERPANG_100_length=177249	177248	T	C	IGR	SUPERPANG_04533	WP_126952687.1		hypothetical protein
	400848	SUPERPANG_102_length=760	757	T	A	IGR	SUPERPANG_04580	WP_046932476.1		hypothetical protein
	400849	SUPERPANG_102_length=760	758	C	G	IGR	SUPERPANG_04580	WP_046932476.1		hypothetical protein
	400850	SUPERPANG_102_length=760	759	A	G	IGR	SUPERPANG_04580	WP_046932476.1		hypothetical protein
	447189	SUPERPANG_108_length=1664	2	G	T	IGR	SUPERPANG_04634	WP_008572955.1	K	WYL domain
	449800	SUPERPANG_10_length=47083	1	G	T	IGR	SUPERPANG_00899	WP_029819911.1	S	protein conserved in bacteria
	449802	SUPERPANG_10_length=47083	3	G	C	IGR	SUPERPANG_00899	WP_029819911.1	S	protein conserved in bacteria
	615394	SUPERPANG_12_length=76102	74773	A	G	IGR	SUPERPANG_01039	WP_228996783.1	-	hypothetical protein
	615395	SUPERPANG_12_length=76102	74774	C	T	IGR	SUPERPANG_01039	WP_228996783.1	-	hypothetical protein
	616386	SUPERPANG_12_length=76102	75765	G	A	IGR	SUPERPANG_01040	WP_145481314.1	G	Catalyzes the formation of the alpha-1,6-glucosidic linkages in glycogen by scission of a 1,4-alpha-linked oligosaccharide from growing alpha-1,4-glucan chains and the subsequent attachment of the oligosaccharide to the alpha-1,6 position
	616394	SUPERPANG_12_length=76102	75773	T	C	IGR	SUPERPANG_01040	WP_145481314.1	G	Catalyzes the formation of the alpha-1,6-glucosidic linkages in glycogen by scission of a 1,4-alpha-linked oligosaccharide from growing alpha-1,4-glucan chains and the subsequent attachment of the oligosaccharide to the alpha-1,6 position
	616402	SUPERPANG_12_length=76102	75781	A	G	IGR	SUPERPANG_01040	WP_145481314.1	G	Catalyzes the formation of the alpha-1,6-glucosidic linkages in glycogen by scission of a 1,4-alpha-linked oligosaccharide from growing alpha-1,4-glucan chains and the subsequent attachment of the oligosaccharide to the alpha-1,6 position
	616404	SUPERPANG_12_length=76102	75783	C	T	IGR	SUPERPANG_01040	WP_145481314.1	G	Catalyzes the formation of the alpha-1,6-glucosidic linkages in glycogen by scission of a 1,4-alpha-linked oligosaccharide from growing alpha-1,4-glucan chains and the subsequent attachment of the oligosaccharide to the alpha-1,6 position
	759800	SUPERPANG_16_length=33730	33712	C	A	IGR	SUPERPANG_01169	WP_008576780.1	-	hypothetical protein
	759802	SUPERPANG_16_length=33730	33714	T	C	IGR	SUPERPANG_01169	WP_008576780.1	-	hypothetical protein
	759819	SUPERPANG_17_length=82429	1	T	C	IGR	SUPERPANG_01169	WP_008576780.1	-	hypothetical protein
	791978	SUPERPANG_17_length=82429	32160	C	G	IGR	SUPERPANG_01197	WP_033479168.1	G	Belongs to the metallo-dependent hydrolases superfamily. NagA family
	873925	SUPERPANG_19_length=31097	2	C	A	IGR	SUPERPANG_01272	WP_008575308.1	T	Histidine kinase
	1040932	SUPERPANG_1_length=135913	135912	A	G	IGR	SUPERPANG_00246	WP_145481228.1		alpha/beta hydrolase
	1040934	SUPERPANG_20_length=25241	1	C	T	IGR	SUPERPANG_01293	WP_029818597.1	O	this subunit has chaperone activity. The binding of ATP and its subsequent hydrolysis by HslU are essential for unfolding of protein substrates subsequently hydrolyzed by HslV. HslU recognizes the N-terminal part of its protein substrates and unfolds these before they are guided to HslV for hydrolysis
	1184966	SUPERPANG_23_length=20494	20491	C	A	IGR	SUPERPANG_01423	WP_008573813.1	E	aminotransferase
	1184968	SUPERPANG_23_length=20494	20493	A	G	IGR	SUPERPANG_01423	WP_008573813.1	E	aminotransferase
	1423167	SUPERPANG_28_length=13079	1	A	C	IGR	SUPERPANG_01631	WP_145481335.1		DUF819 family protein
	1858705	SUPERPANG_38_length=105479	1	A	G	IGR	SUPERPANG_01885	WP_145481256.1		multidrug efflux RND transporter permease subunit
	2068918	SUPERPANG_43_length=2752	2752	T	C	IGR	SUPERPANG_01995	WP_011347964.1	Q	Dienelactone hydrolase
	2166646	SUPERPANG_47_length=204717	95419	G	C	CDS	SUPERPANG_02086	WP_145481337.1	I	Belongs to the enoyl-CoA hydratase isomerase family
	2644219	SUPERPANG_51_length=19920	19920	C	G	IGR	SUPERPANG_02418	WP_127172310.1		XopAD/skwp family type III secretion system effector
	2644220	SUPERPANG_52_length=19563	1	A	G	IGR	SUPERPANG_02418	WP_127172310.1		XopAD/skwp family type III secretion system effector
	2644223	SUPERPANG_52_length=19563	4	C	T	IGR	SUPERPANG_02418	WP_127172310.1		XopAD/skwp family type III secretion system effector
	2663781	SUPERPANG_52_length=19563	19562	C	G	IGR	SUPERPANG_02435	WP_046932716.1	J	Catalyzes the ATP-dependent 2-thiolation of cytidine in position 32 of tRNA, to form 2-thiocytidine (s(2)C32). The sulfur atoms are provided by the cysteine cysteine desulfurase (IscS) system
	2791442	SUPERPANG_54_length=138570	122189	C	T	CDS	SUPERPANG_02531	WP_008572541.1	S	type VI secretion protein
	2797164	SUPERPANG_54_length=138570	127911	T	C	CDS	SUPERPANG_02537	WP_145475595.1	O	COG0542 ATPases with chaperone activity, ATP-binding subunit
	2797176	SUPERPANG_54_length=138570	127923	G	A	CDS	SUPERPANG_02537	WP_145475595.1	O	COG0542 ATPases with chaperone activity, ATP-binding subunit
	2797194	SUPERPANG_54_length=138570	127941	G	A	CDS	SUPERPANG_02537	WP_145475595.1	O	COG0542 ATPases with chaperone activity, ATP-binding subunit
	2797233	SUPERPANG_54_length=138570	127980	C	G	CDS	SUPERPANG_02537	WP_145475595.1	O	COG0542 ATPases with chaperone activity, ATP-binding subunit
	2797278	SUPERPANG_54_length=138570	128025	T	C	CDS	SUPERPANG_02537	WP_145475595.1	O	COG0542 ATPases with chaperone activity, ATP-binding subunit
	2797365	SUPERPANG_54_length=138570	128112	C	T	CDS	SUPERPANG_02537	WP_145475595.1	O	COG0542 ATPases with chaperone activity, ATP-binding subunit
	2798856	SUPERPANG_54_length=138570	129603	G	C	CDS	SUPERPANG_02537	WP_145475595.1	O	COG0542 ATPases with chaperone activity, ATP-binding subunit
	2798868	SUPERPANG_54_length=138570	129615	C	G	CDS	SUPERPANG_02537	WP_145475595.1	O	COG0542 ATPases with chaperone activity, ATP-binding subunit
	2798905	SUPERPANG_54_length=138570	129652	G	A	CDS	SUPERPANG_02537	WP_145475595.1	O	COG0542 ATPases with chaperone activity, ATP-binding subunit
	2996820	SUPERPANG_57_length=239479	59949	A	C	CDS	SUPERPANG_02719	WP_008572952.1	L	DNA repair photolyase
	3176346	SUPERPANG_57_length=239479	239475	T	A	IGR	SUPERPANG_02860	WP_031422468.1		methyl-accepting chemotaxis protein
	3176347	SUPERPANG_57_length=239479	239476	T	C	IGR	SUPERPANG_02860	WP_031422468.1		methyl-accepting chemotaxis protein
	3176348	SUPERPANG_57_length=239479	239477	A	G	IGR	SUPERPANG_02860	WP_031422468.1		methyl-accepting chemotaxis protein
	3176421	SUPERPANG_58_length=9119	71	A	G	IGR	SUPERPANG_02860	WP_031422468.1		methyl-accepting chemotaxis protein
	3176423	SUPERPANG_58_length=9119	73	G	T	IGR	SUPERPANG_02860	WP_031422468.1		methyl-accepting chemotaxis protein
	3185470	SUPERPANG_59_length=357528	1	A	G	IGR	SUPERPANG_02868	WP_127172310.1	S	XopAD/skwp family type III secretion system effector
	3185470	SUPERPANG_59_length=357528	1	A	T	IGR	SUPERPANG_02868	WP_127172310.1	S	XopAD/skwp family type III secretion system effector
	3185471	SUPERPANG_59_length=357528	2	A	G	IGR	SUPERPANG_02868	WP_127172310.1	S	XopAD/skwp family type III secretion system effector
	3185471	SUPERPANG_59_length=357528	2	A	C	IGR	SUPERPANG_02868	WP_127172310.1	S	XopAD/skwp family type III secretion system effector
	3185472	SUPERPANG_59_length=357528	3	G	A	IGR	SUPERPANG_02868	WP_127172310.1	S	XopAD/skwp family type III secretion system effector
	3302752	SUPERPANG_59_length=357528	117283	C	T	CDS	SUPERPANG_02959	WP_008573291.1	P	Outer membrane protein beta-barrel family
	3302753	SUPERPANG_59_length=357528	117284	T	G	CDS	SUPERPANG_02959	WP_008573291.1	P	Outer membrane protein beta-barrel family
	3437385	SUPERPANG_59_length=357528	251916	C	T	CDS	SUPERPANG_03061	WP_008576761.1	T	two-component system sensor protein
	3542999	SUPERPANG_5_length=76372	2	A	G	IGR	SUPERPANG_00500	WP_033478763.1	S	Histidine phosphatase superfamily (branch 2)
	3827099	SUPERPANG_64_length=51292	1	C	G	IGR	SUPERPANG_03336	WP_006122480.1	U	transfer protein TrbG
	3827101	SUPERPANG_64_length=51292	3	C	A	IGR	SUPERPANG_03336	WP_006122480.1	U	transfer protein TrbG
	3997355	SUPERPANG_68_length=77131	72154	T	A	CDS	SUPERPANG_03499	WP_033478932.1		DUF2339 domain-containing protein
	3997357	SUPERPANG_68_length=77131	72156	A	G	CDS	SUPERPANG_03499	WP_033478932.1		DUF2339 domain-containing protein
	4322288	SUPERPANG_72_length=44178	44175	T	G	IGR	SUPERPANG_03744	WP_186380437.1	S	Terminase RNaseH-like domain
	4322289	SUPERPANG_72_length=44178	44176	T	G	IGR	SUPERPANG_03744	WP_186380437.1	S	Terminase RNaseH-like domain
	4322290	SUPERPANG_72_length=44178	44177	C	G	IGR	SUPERPANG_03744	WP_186380437.1	S	Terminase RNaseH-like domain
	4860789	SUPERPANG_87_length=146998	71992	G	C	IGR	SUPERPANG_04183	No significant similarity found.		No significant similarity found.
	4860790	SUPERPANG_87_length=146998	71993	C	T	IGR	SUPERPANG_04183	No significant similarity found.		No significant similarity found.
	4860792	SUPERPANG_87_length=146998	71995	G	A	IGR	SUPERPANG_04183	No significant similarity found.		No significant similarity found.
	4860793	SUPERPANG_87_length=146998	71996	C	A	IGR	SUPERPANG_04183	No significant similarity found.		No significant similarity found.
	4935793	SUPERPANG_87_length=146998	146996	G	C	IGR	SUPERPANG_04264	WP_008574276.1	T	COG0784 FOG CheY-like receiver
	5133414	SUPERPANG_93_length=11667	102	G	A	IGR	SUPERPANG_04267	WP_235676794.1	NT	transmembrane signaling receptor activity
	5135855	SUPERPANG_93_length=11667	2543	G	A	CDS	SUPERPANG_04268	WP_008578295.1	NT	chemotaxis protein
	5186842	SUPERPANG_97_length=51150	4	G	T	IGR	SUPERPANG_04313	WP_033479073.1	J	glyoxalase III activity
	5336894	SUPERPANG_9_length=48983	48981	A	G	IGR	SUPERPANG_00899	WP_029819911.1	S	protein conserved in bacteria
	5336896	SUPERPANG_9_length=48983	48983	G	C	IGR	SUPERPANG_00899	WP_029819911.1	S	protein conserved in bacteria
Resistant ambient; Susceptible_elevated O3	348404	SUPERPANG_100_length=177249	177246	G	C	IGR	SUPERPANG_04533	WP_126952687.1		hypothetical protein
	1659071	SUPERPANG_36_length=178356	3	T	C	IGR	SUPERPANG_01717	WP_008577498.1	-	DUF5668 domain-containing protein
	2583986	SUPERPANG_4_length=76946	76432	A	G	IGR	SUPERPANG_00500	WP_033478763.1	S	Histidine phosphatase superfamily (branch 2)
Resistant_ambient; Susceptible_ambient and elevated O3	400073	SUPERPANG_101_length=51684	51666	C	G	IGR	SUPERPANG_04580	WP_046932476.1		hypothetical protein
	433998	SUPERPANG_105_length=4628	1	T	G	IGR	SUPERPANG_04623	WP_008571755.1	S	sulfotransferase
	963964	SUPERPANG_1_length=135913	58944	T	A	IGR	SUPERPANG_00184	WP_008571130.1	S	Bacterial protein of unknown function (DUF937)
	1635986	SUPERPANG_33_length=9224	2	C	G	IGR	SUPERPANG_01701	WP_046933289.1	UW	YadA-like membrane anchor domain
	1659069	SUPERPANG_36_length=178356	1	C	A	IGR	SUPERPANG_01717	WP_008577498.1	-	DUF5668 domain-containing protein
	1659070	SUPERPANG_36_length=178356	2	G	A	IGR	SUPERPANG_01717	WP_008577498.1	-	DUF5668 domain-containing protein
	2583978	SUPERPANG_4_length=76946	76424	T	C	IGR	SUPERPANG_00500	WP_033478763.1	S	Histidine phosphatase superfamily (branch 2)
	2583979	SUPERPANG_4_length=76946	76425	G	T	IGR	SUPERPANG_00500	WP_033478763.1	S	Histidine phosphatase superfamily (branch 2)
	2663784	SUPERPANG_53_length=5471	2	C	G	IGR	SUPERPANG_02435	WP_046932716.1	J	tRNA 2-thiocytidine(32) synthetase TtcA
	5336895	SUPERPANG_9_length=48983	48982	G	C	IGR	SUPERPANG_00899	WP_029819911.1	S	DUF5668 domain-containing protein
Resistant elevated O3; Susceptible_ambient and elevated O3	1164472	SUPERPANG_22_length=21680	21677	A	T	IGR	SUPERPANG_01403	WP_145481356.1		Cache 3/Cache 2 fusion domain-containing protein
	2068919	SUPERPANG_44_length=1054	1	T	A	IGR	SUPERPANG_01995	WP_011347964.1	Q	Dienelactone hydrolase
	2068920	SUPERPANG_44_length=1054	2	G	T	IGR	SUPERPANG_01995	WP_011347964.1	Q	Dienelactone hydrolase
	2068921	SUPERPANG_44_length=1054	3	T	G	IGR	SUPERPANG_01995	WP_011347964.1	Q	Dienelactone hydrolase

## Sheet: Table S6
Table S6. Parallel de novo mutation sites across different conditions based on the same SNV site in the pathogen genome. These include all the de novo mutations present at the end season. (both category (i), (ii), & (iv)
Treatment	site_id	ref_id	ref_pos	ref_allele	major_allele_end	locus_type	Gene_id	Protein_id	COG_category	Description
Resistant ambient	348405	SUPERPANG_100_length=177249	177247	C	T	IGR	SUPERPANG_04533	WP_126952687.1		hypothetical protein
	691631	SUPERPANG_14_length=36636	36635	T	C	IGR	SUPERPANG_01106	WP_046935124.1	S	amidohydrolase
	1448199	SUPERPANG_2_length=127760	3	G	C	IGR	SUPERPANG_00246	WP_145481228.1		alpha/beta hydrolase
	1635988	SUPERPANG_33_length=9224	4	A	C	IGR	SUPERPANG_01701	WP_046933289.1	UW	YadA-like membrane anchor domain
	1659065	SUPERPANG_35_length=6880	6877	T	G	IGR	SUPERPANG_01717	WP_008577498.1	-	DUF5668 domain-containing protein
	1659066	SUPERPANG_35_length=6880	6878	G	C	IGR	SUPERPANG_01717	WP_008577498.1	-	DUF5668 domain-containing protein
	3925199	SUPERPANG_67_length=10892	10890	C	A	IGR	SUPERPANG_03444	No significant similarity found		histidine-type phosphatase
	4860780	SUPERPANG_87_length=146998	71983	C	T	IGR	SUPERPANG_04183	No significant similarity found.		No significant similarity found.
Resistant elevated	3086308	SUPERPANG_57_length=239479	149437	C	T	IGR	SUPERPANG_02790	WP_008573988.1	S	TldD protein
	3086340	SUPERPANG_57_length=239479	149469	A	G	IGR	SUPERPANG_02790	WP_008573988.1	S	TldD protein
	3925198	SUPERPANG_67_length=10892	10889	C	G	IGR	SUPERPANG_03444	No significant similarity found		No significant similarity found
Susceptible ambient	434001	SUPERPANG_105_length=4628	4	A	T	IGR	SUPERPANG_04623	WP_008571755.1	S	Sulfotransferase family
	791968	SUPERPANG_17_length=82429	32150	C	T	IGR	SUPERPANG_01197	WP_033479168.1	G	Belongs to the metallo-dependent hydrolases superfamily. NagA family
	791970	SUPERPANG_17_length=82429	32152	G	C	IGR	SUPERPANG_01197	WP_033479168.1	G	Belongs to the metallo-dependent hydrolases superfamily. NagA family
	791973	SUPERPANG_17_length=82429	32155	G	A	IGR	SUPERPANG_01197	WP_033479168.1	G	Belongs to the metallo-dependent hydrolases superfamily. NagA family
	791974	SUPERPANG_17_length=82429	32156	G	T	IGR	SUPERPANG_01197	WP_033479168.1	G	Belongs to the metallo-dependent hydrolases superfamily. NagA family
	791977	SUPERPANG_17_length=82429	32159	A	G	IGR	SUPERPANG_01197	WP_033479168.1	G	Belongs to the metallo-dependent hydrolases superfamily. NagA family
	905019	SUPERPANG_19_length=31097	31096	T	A	IGR	SUPERPANG_01293	WP_029818597.1	O	this subunit has chaperone activity. The binding of ATP and its subsequent hydrolysis by HslU are essential for unfolding of protein substrates subsequently hydrolyzed by HslV. HslU recognizes the N-terminal part of its protein substrates and unfolds these before they are guided to HslV for hydrolysis
	1303019	SUPERPANG_25_length=110247	99569	C	A	CDS	SUPERPANG_01539	WP_127172354.1	S	ImpA, N-terminal, type VI secretion system
	1635982	SUPERPANG_32_length=37140	37138	T	G	IGR	SUPERPANG_01701	WP_046933289.1	UW	YadA-like membrane anchor domain
	2797434	SUPERPANG_54_length=138570	128181	G	A	CDS	SUPERPANG_02537	WP_145475595.1	O	COG0542 ATPases with chaperone activity, ATP-binding subunit
	2797437	SUPERPANG_54_length=138570	128184	T	C	CDS	SUPERPANG_02537	WP_145475595.1	O	COG0542 ATPases with chaperone activity, ATP-binding subunit
	4860794	SUPERPANG_87_length=146998	71997	A	C	IGR	SUPERPANG_04183	No significant similarity found.	NA	No significant similarity found.
	4860798	SUPERPANG_87_length=146998	72001	A	G	IGR	SUPERPANG_04183	No significant similarity found.	NA	No significant similarity found.
	4860801	SUPERPANG_87_length=146998	72004	A	C	IGR	SUPERPANG_04183	No significant similarity found.	NA	No significant similarity found.
	4870845	SUPERPANG_87_length=146998	82048	G	C	CDS	SUPERPANG_04197	No significant similarity found.	NA	No significant similarity found.
Susceptible elevated O3	433995	SUPERPANG_104_length=9869	9867	T	C	IGR	SUPERPANG_04623	WP_008571755.1	S	Sulfotransferase family
	447185	SUPERPANG_107_length=4195	4193	A	G	IGR	SUPERPANG_04634	WP_008572955.1	K	WYL domain
	616410	SUPERPANG_12_length=76102	75789	C	A	IGR	SUPERPANG_01040	WP_145481314.1	G	1,4-alpha-glucan branching enzyme
	2060219	SUPERPANG_40_length=3626	3626	C	G	IGR	SUPERPANG_02418	WP_127172310.1		XopAD/skwp family type III secretion system effector
	4534227	SUPERPANG_77_length=2513	1	T	G	IGR	SUPERPANG_03947	WP_008575003.1	S	peroxiredoxin activity
	4534228	SUPERPANG_77_length=2513	2	T	C	IGR	SUPERPANG_03947	WP_008575003.1	S	peroxiredoxin activity
	5133406	SUPERPANG_93_length=11667	94	A	C	IGR	SUPERPANG_04267	WP_235676794.1	NT	transmembrane signaling receptor activity
	5287914	SUPERPANG_9_length=48983	1	C	T	IGR	SUPERPANG_00857	WP_008577375.1		NADP-dependent isocitrate dehydrogenase
In Susceptible Cultivar regardless of environement condition	1	SUPERPANG_0_length=171158	1	T	C	IGR	SUPERPANG_00001	WP_145481234.1	S	Belongs to the UPF0312 family
	171158	SUPERPANG_0_length=171158	171158	C	A	IGR	SUPERPANG_00135	WP_008577111.1	S	Involved in peptidoglycan biosynthesis. Transports lipid-linked peptidoglycan precursors from the inner to the outer leaflet of the cytoplasmic membrane
	348406	SUPERPANG_100_length=177249	177248	T	C	IGR	SUPERPANG_04533	WP_126952687.1	NA	hypothetical protein
	348409	SUPERPANG_101_length=51684	2	A	G	IGR	SUPERPANG_04533	WP_126952687.1	NA	hypothetical protein
	400848	SUPERPANG_102_length=760	757	T	A	IGR	SUPERPANG_04580	WP_046932476.1	NA	hypothetical protein
	400849	SUPERPANG_102_length=760	758	C	G	IGR	SUPERPANG_04580	WP_046932476.1	NA	hypothetical protein
	447189	SUPERPANG_108_length=1664	2	G	T	IGR	SUPERPANG_04634	WP_008572955.1	K	WYL domain
	449800	SUPERPANG_10_length=47083	1	G	T	IGR	SUPERPANG_00899	WP_029819911.1	S	protein conserved in bacteria
	449802	SUPERPANG_10_length=47083	3	G	C	IGR	SUPERPANG_00899	WP_029819911.1	S	protein conserved in bacteria
	449803	SUPERPANG_10_length=47083	4	A	C	IGR	SUPERPANG_00899	WP_029819911.1	S	protein conserved in bacteria
	615394	SUPERPANG_12_length=76102	74773	A	G	IGR	SUPERPANG_01039	WP_228996783.1	-	hypothetical protein
	615395	SUPERPANG_12_length=76102	74774	C	T	IGR	SUPERPANG_01039	WP_228996783.1	-	hypothetical protein
	616386	SUPERPANG_12_length=76102	75765	G	A	IGR	SUPERPANG_01040	WP_145481314.1	G	1,4-alpha-glucan branching enzyme
	616394	SUPERPANG_12_length=76102	75773	T	C	IGR	SUPERPANG_01040	WP_145481314.1	G	1,4-alpha-glucan branching enzyme
	616402	SUPERPANG_12_length=76102	75781	A	G	IGR	SUPERPANG_01040	WP_145481314.1	G	1,4-alpha-glucan branching enzyme
	616404	SUPERPANG_12_length=76102	75783	C	T	IGR	SUPERPANG_01040	WP_145481314.1	G	1,4-alpha-glucan branching enzyme
	654998	SUPERPANG_14_length=36636	2	G	A	IGR	SUPERPANG_01040	WP_145481314.1	G	1,4-alpha-glucan branching enzyme
	654998	SUPERPANG_14_length=36636	2	G	C	IGR	SUPERPANG_01040	WP_145481314.1	G	1,4-alpha-glucan branching enzyme
	759819	SUPERPANG_17_length=82429	1	T	C	IGR	SUPERPANG_01169	WP_008576780.1	-	hypothetical protein
	791978	SUPERPANG_17_length=82429	32160	C	G	IGR	SUPERPANG_01197	WP_033479168.1	G	Belongs to the metallo-dependent hydrolases superfamily. NagA family
	1040932	SUPERPANG_1_length=135913	135912	A	G	IGR	SUPERPANG_00246	WP_145481228.1	NA	alpha/beta hydrolase
	1040934	SUPERPANG_20_length=25241	1	C	T	IGR	SUPERPANG_01293	WP_029818597.1	O	ATP-dependent protease ATPase subunit HslU
	1303017	SUPERPANG_25_length=110247	99567	T	C	CDS	SUPERPANG_01539	WP_127172354.1	S	ImpA, N-terminal, type VI secretion system
	1423167	SUPERPANG_28_length=13079	1	A	C	IGR	SUPERPANG_01631	WP_145481335.1	NA	DUF819 family protein
	1645206	SUPERPANG_33_length=9224	9222	A	C	IGR	SUPERPANG_01710	WP_128700621.1	E	bifunctional aspartate kinase/diaminopimelate decarboxylase
	1858704	SUPERPANG_37_length=21280	21280	T	C	CDS	SUPERPANG_01573	WP_008571067.1		IucA/IucC family siderophore biosynthesis protein
	1858705	SUPERPANG_38_length=105479	1	A	G	IGR	SUPERPANG_01885	WP_145481256.1		multidrug efflux RND transporter permease subunit
	2068918	SUPERPANG_43_length=2752	2752	T	C	IGR	SUPERPANG_01995	WP_011347964.1	Q	Dienelactone hydrolase
	2166646	SUPERPANG_47_length=204717	95419	G	C	CDS	SUPERPANG_02086	WP_145481337.1	I	Belongs to the enoyl-CoA hydratase isomerase family
	2644219	SUPERPANG_51_length=19920	19920	C	G	IGR	SUPERPANG_02418	WP_127172310.1		XopAD/skwp family type III secretion system effector
	2644220	SUPERPANG_52_length=19563	1	A	G	IGR	SUPERPANG_02418	WP_127172310.1		XopAD/skwp family type III secretion system effector
	2644223	SUPERPANG_52_length=19563	4	C	T	IGR	SUPERPANG_02418	WP_127172310.1		XopAD/skwp family type III secretion system effector
	2663781	SUPERPANG_52_length=19563	19562	C	G	IGR	SUPERPANG_02435	WP_046932716.1	J	Catalyzes the ATP-dependent 2-thiolation of cytidine in position 32 of tRNA, to form 2-thiocytidine (s(2)C32). The sulfur atoms are provided by the cysteine cysteine desulfurase (IscS) system
	2663781	SUPERPANG_52_length=19563	19562	C	G	IGR	SUPERPANG_02435	WP_046932716.1	J	tRNA 2-thiocytidine(32) synthetase TtcA
	2797164	SUPERPANG_54_length=138570	127911	T	C	CDS	SUPERPANG_02537	WP_145475595.1	O	COG0542 ATPases with chaperone activity, ATP-binding subunit
	2797176	SUPERPANG_54_length=138570	127923	G	A	CDS	SUPERPANG_02537	WP_145475595.1	O	COG0542 ATPases with chaperone activity, ATP-binding subunit
	2797194	SUPERPANG_54_length=138570	127941	G	A	CDS	SUPERPANG_02537	WP_145475595.1	O	COG0542 ATPases with chaperone activity, ATP-binding subunit
	2797194	SUPERPANG_54_length=138570	127941	G	A	CDS	SUPERPANG_02537	WP_145475595.1	O	COG0542 ATPases with chaperone activity, ATP-binding subunit
	2797233	SUPERPANG_54_length=138570	127980	C	G	CDS	SUPERPANG_02537	WP_145475595.1	O	COG0542 ATPases with chaperone activity, ATP-binding subunit
	2797233	SUPERPANG_54_length=138570	127980	C	G	CDS	SUPERPANG_02537	WP_145475595.1	O	COG0542 ATPases with chaperone activity, ATP-binding subunit
	2797278	SUPERPANG_54_length=138570	128025	T	C	CDS	SUPERPANG_02537	WP_145475595.1	O	COG0542 ATPases with chaperone activity, ATP-binding subunit
	2797365	SUPERPANG_54_length=138570	128112	C	T	CDS	SUPERPANG_02537	WP_145475595.1	O	COG0542 ATPases with chaperone activity, ATP-binding subunit
	2798856	SUPERPANG_54_length=138570	129603	G	C	CDS	SUPERPANG_02537	WP_145475595.1	O	COG0542 ATPases with chaperone activity, ATP-binding subunit
	2798856	SUPERPANG_54_length=138570	129603	G	C	CDS	SUPERPANG_02537	WP_145475595.1	O	COG0542 ATPases with chaperone activity, ATP-binding subunit
	2798868	SUPERPANG_54_length=138570	129615	C	G	CDS	SUPERPANG_02537	WP_145475595.1	O	COG0542 ATPases with chaperone activity, ATP-binding subunit
	2996819	SUPERPANG_57_length=239479	59948	T	C	CDS	SUPERPANG_02719	WP_008572952.1	L	DNA repair photolyase
	2996820	SUPERPANG_57_length=239479	59949	A	C	CDS	SUPERPANG_02719	WP_008572952.1	L	DNA repair photolyase
	3176421	SUPERPANG_58_length=9119	71	A	G	IGR	SUPERPANG_02860	WP_031422468.1	NA	methyl-accepting chemotaxis protein
	3176423	SUPERPANG_58_length=9119	73	G	T	IGR	SUPERPANG_02860	WP_031422468.1	NA	methyl-accepting chemotaxis protein
	3185470	SUPERPANG_59_length=357528	1	A	G	IGR	SUPERPANG_02868	WP_127172310.1	S	Type III effector protein
	3185470	SUPERPANG_59_length=357528	1	A	T	IGR	SUPERPANG_02868	WP_127172310.1	S	Type III effector protein
	3185471	SUPERPANG_59_length=357528	2	A	G	IGR	SUPERPANG_02868	WP_127172310.1	S	Type III effector protein
	3185471	SUPERPANG_59_length=357528	2	A	C	IGR	SUPERPANG_02868	WP_127172310.1	S	Type III effector protein
	3185472	SUPERPANG_59_length=357528	3	G	A	IGR	SUPERPANG_02868	WP_127172310.1	S	Type III effector protein
	3302752	SUPERPANG_59_length=357528	117283	C	T	CDS	SUPERPANG_02959	WP_008573291.1	P	Outer membrane protein beta-barrel family
	3302753	SUPERPANG_59_length=357528	117284	T	G	CDS	SUPERPANG_02959	WP_008573291.1	P	Outer membrane protein beta-barrel family
	3689445	SUPERPANG_62_length=73671	10767	C	T	IGR	SUPERPANG_03209	No significant similarity found.	E	IrrE N-terminal-like domain
	3689446	SUPERPANG_62_length=73671	10768	A	C	IGR	SUPERPANG_03209	No significant similarity found.	E	IrrE N-terminal-like domain
	3827099	SUPERPANG_64_length=51292	1	C	G	IGR	SUPERPANG_03336	WP_006122480.1	U	transfer protein TrbG
	3827101	SUPERPANG_64_length=51292	3	C	A	IGR	SUPERPANG_03336	WP_006122480.1	U	transfer protein TrbG
	3997355	SUPERPANG_68_length=77131	72154	T	A	CDS	SUPERPANG_03499	WP_033478932.1		DUF2339 domain-containing protein
	3997357	SUPERPANG_68_length=77131	72156	A	G	CDS	SUPERPANG_03499	WP_033478932.1		DUF2339 domain-containing protein
	4322288	SUPERPANG_72_length=44178	44175	T	G	IGR	SUPERPANG_03744	WP_186380437.1	S	Terminase RNaseH-like domain
	4322289	SUPERPANG_72_length=44178	44176	T	G	IGR	SUPERPANG_03744	WP_186380437.1	S	Terminase RNaseH-like domain
	4322290	SUPERPANG_72_length=44178	44177	C	G	IGR	SUPERPANG_03744	WP_186380437.1	S	Terminase RNaseH-like domain
	4860789	SUPERPANG_87_length=146998	71992	G	C	IGR	SUPERPANG_04183	No significant similarity found.	NA	No significant similarity found.
	4860790	SUPERPANG_87_length=146998	71993	C	T	IGR	SUPERPANG_04183	No significant similarity found.	NA	No significant similarity found.
	4860792	SUPERPANG_87_length=146998	71995	G	A	IGR	SUPERPANG_04183	No significant similarity found.	NA	No significant similarity found.
	4860793	SUPERPANG_87_length=146998	71996	C	A	IGR	SUPERPANG_04183	No significant similarity found.	NA	No significant similarity found.
	5133414	SUPERPANG_93_length=11667	102	G	A	IGR	SUPERPANG_04267	WP_235676794.1	NT	transmembrane signaling receptor activity
	5135855	SUPERPANG_93_length=11667	2543	G	A	CDS	SUPERPANG_04268	WP_008578295.1	NT	chemotaxis protein
	5186842	SUPERPANG_97_length=51150	4	G	T	IGR	SUPERPANG_04313	WP_033479073.1	J	glyoxalase III activity
	5336896	SUPERPANG_9_length=48983	48983	G	C	IGR	SUPERPANG_00899	WP_029819911.1	S	protein conserved in bacteria
Under ambient conditions regardless of host	1659071	SUPERPANG_36_length=178356	3	T	C	IGR	SUPERPANG_01717	WP_008577498.1	-	DUF5668 domain-containing protein
	1833329	SUPERPANG_36_length=178356	174261	A	C	IGR	SUPERPANG_01857	WP_008572438.1	S	HAD-hyrolase-like
Resistant ambient and Suceptible elevated O3	691632	SUPERPANG_14_length=36636	36636	C	G	IGR	SUPERPANG_01106	WP_046935124.1	S	amidohydrolase
	1423169	SUPERPANG_28_length=13079	3	G	C	IGR	SUPERPANG_01631	WP_145481335.1		DUF819 family protein
	1423169	SUPERPANG_28_length=13079	3	G	C	IGR	SUPERPANG_01631	WP_145481335.1	NA	DUF819 family protein
	1837421	SUPERPANG_36_length=178356	178353	T	C	IGR	SUPERPANG_01861	WP_145481268.1	P	Belongs to the monovalent cation proton antiporter 2 (CPA2) transporter (TC 2.A.37) family
	2583986	SUPERPANG_4_length=76946	76432	A	G	IGR	SUPERPANG_00500	WP_033478763.1	S	Histidine phosphatase superfamily (branch 2)
In resistant host regardless of environment conditions	4860781	SUPERPANG_87_length=146998	71984	T	C	IGR	SUPERPANG_04183	No significant similarity found.		No significant similarity found.
	4860782	SUPERPANG_87_length=146998	71985	C	T	IGR	SUPERPANG_04183	No significant similarity found.		No significant similarity found.
	1154227	SUPERPANG_22_length=21680	11432	C	G	CDS	SUPERPANG_01399	WP_046932738.1	NT	chemotaxis protein
	1154232	SUPERPANG_22_length=21680	11437	C	G	CDS	SUPERPANG_01399	WP_046932738.1	NT	chemotaxis protein
Resistant ambient; Susceptible ambient and elevated O3	171157	SUPERPANG_0_length=171158	171157	G	C	IGR	SUPERPANG_00135	WP_008577111.1	S	Involved in peptidoglycan biosynthesis. Transports lipid-linked peptidoglycan precursors from the inner to the outer leaflet of the cytoplasmic membrane
	348404	SUPERPANG_100_length=177249	177246	G	C	IGR	SUPERPANG_04533	WP_126952687.1		hypothetical protein
	348404	SUPERPANG_100_length=177249	177246	G	C	IGR	SUPERPANG_04533	WP_126952687.1	NA	hypothetical protein
	400073	SUPERPANG_101_length=51684	51666	C	G	IGR	SUPERPANG_04580	WP_046932476.1		hypothetical protein
	400850	SUPERPANG_102_length=760	759	A	G	IGR	SUPERPANG_04580	WP_046932476.1		hypothetical protein
	400850	SUPERPANG_102_length=760	759	A	G	IGR	SUPERPANG_04580	WP_046932476.1	NA	hypothetical protein
	873925	SUPERPANG_19_length=31097	2	C	A	IGR	SUPERPANG_01272	WP_008575308.1	T	hybrid sensor histidine kinase/response regulator
	963964	SUPERPANG_1_length=135913	58944	T	A	IGR	SUPERPANG_00184	WP_008571130.1	S	Bacterial protein of unknown function (DUF937)
	1184966	SUPERPANG_23_length=20494	20491	C	A	IGR	SUPERPANG_01423	WP_008573813.1	E	aminotransferase
	1184968	SUPERPANG_23_length=20494	20493	A	G	IGR	SUPERPANG_01423	WP_008573813.1	E	aminotransferase
	1423168	SUPERPANG_28_length=13079	2	A	G	IGR	SUPERPANG_01631	WP_145481335.1		DUF819 family protein
	1635986	SUPERPANG_33_length=9224	2	C	G	IGR	SUPERPANG_01701	WP_046933289.1	UW	YadA-like membrane anchor domain
	1659069	SUPERPANG_36_length=178356	1	C	A	IGR	SUPERPANG_01717	WP_008577498.1	-	DUF5668 domain-containing protein
	1659070	SUPERPANG_36_length=178356	2	G	A	IGR	SUPERPANG_01717	WP_008577498.1	-	DUF5668 domain-containing protein
	2583978	SUPERPANG_4_length=76946	76424	T	C	IGR	SUPERPANG_00500	WP_033478763.1	S	Histidine phosphatase superfamily (branch 2)
	2583979	SUPERPANG_4_length=76946	76425	G	T	IGR	SUPERPANG_00500	WP_033478763.1	S	Histidine phosphatase superfamily (branch 2)
	2663784	SUPERPANG_53_length=5471	2	C	G	IGR	SUPERPANG_02435	WP_046932716.1	J	tRNA 2-thiocytidine(32) synthetase TtcA
	2663784	SUPERPANG_53_length=5471	2	C	G	IGR	SUPERPANG_02435	WP_046932716.1	J	Catalyzes the ATP-dependent 2-thiolation of cytidine in position 32 of tRNA, to form 2-thiocytidine (s(2)C32). The sulfur atoms are provided by the cysteine cysteine desulfurase (IscS) system
	2791442	SUPERPANG_54_length=138570	122189	C	T	CDS	SUPERPANG_02531	WP_008572541.1	S	type VI secretion protein
	2798905	SUPERPANG_54_length=138570	129652	G	A	CDS	SUPERPANG_02537	WP_145475595.1	O	COG0542 ATPases with chaperone activity, ATP-binding subunit
	2798905	SUPERPANG_54_length=138570	129652	G	A	CDS	SUPERPANG_02537	WP_145475595.1	O	AAA family ATPase
	3176346	SUPERPANG_57_length=239479	239475	T	A	IGR	SUPERPANG_02860	WP_031422468.1		methyl-accepting chemotaxis protein
	3176347	SUPERPANG_57_length=239479	239476	T	C	IGR	SUPERPANG_02860	WP_031422468.1		methyl-accepting chemotaxis protein
	3176347	SUPERPANG_57_length=239479	239476	T	C	IGR	SUPERPANG_02860	WP_031422468.1	NA	methyl-accepting chemotaxis protein
	3176348	SUPERPANG_57_length=239479	239477	A	G	IGR	SUPERPANG_02860	WP_031422468.1		methyl-accepting chemotaxis protein
	3437385	SUPERPANG_59_length=357528	251916	C	T	CDS	SUPERPANG_03061	WP_008576761.1	T	two-component system sensor protein
	3542999	SUPERPANG_5_length=76372	2	A	G	IGR	SUPERPANG_00500	WP_033478763.1	S	Histidine phosphatase superfamily (branch 2)
	4935793	SUPERPANG_87_length=146998	146996	G	C	IGR	SUPERPANG_04264	WP_008574276.1	T	COG0784 FOG CheY-like receiver
	5336894	SUPERPANG_9_length=48983	48981	A	G	IGR	SUPERPANG_00899	WP_029819911.1	S	protein conserved in bacteria
	5336895	SUPERPANG_9_length=48983	48982	G	C	IGR	SUPERPANG_00899	WP_029819911.1	S	protein conserved in bacteria
Resistant elevated O3; Susceptible ambient and elevated O3	759800	SUPERPANG_16_length=33730	33712	C	A	IGR	SUPERPANG_01169	WP_008576780.1	-	hypothetical protein
	759802	SUPERPANG_16_length=33730	33714	T	C	IGR	SUPERPANG_01169	WP_008576780.1	-	hypothetical protein
Under all conditions regardless of host genotypes and environmental conditions	400020	SUPERPANG_101_length=51684	51613	C	T	IGR	SUPERPANG_04580	WP_046932476.1		hypothetical protein
	400033	SUPERPANG_101_length=51684	51626	G	A	IGR	SUPERPANG_04580	WP_046932476.1	NA	hypothetical protein
	433998	SUPERPANG_105_length=4628	1	T	G	IGR	SUPERPANG_04623	WP_008571755.1	S	sulfotransferase
	608372	SUPERPANG_12_length=76102	67751	A	G	CDS	SUPERPANG_01033	WP_033479453.1		hypothetical protein
	608372	SUPERPANG_12_length=76102	67751	A	G	CDS	SUPERPANG_01033	WP_033479453.1	NA	hypothetical protein
	608387	SUPERPANG_12_length=76102	67766	T	C	CDS	SUPERPANG_01033	WP_033479453.1		hypothetical protein
	608392	SUPERPANG_12_length=76102	67771	C	A	CDS	SUPERPANG_01033	WP_033479453.1	NA	hypothetical protein
	608394	SUPERPANG_12_length=76102	67773	A	C	CDS	SUPERPANG_01033	WP_033479453.1		hypothetical protein
	608394	SUPERPANG_12_length=76102	67773	A	C	CDS	SUPERPANG_01033	WP_033479453.1	NA	hypothetical protein
	608402	SUPERPANG_12_length=76102	67781	A	C	CDS	SUPERPANG_01033	WP_033479453.1		hypothetical protein
	608405	SUPERPANG_12_length=76102	67784	T	A	CDS	SUPERPANG_01033	WP_033479453.1	NA	hypothetical protein
	608424	SUPERPANG_12_length=76102	67803	G	A	CDS	SUPERPANG_01033	WP_033479453.1		hypothetical protein
	759799	SUPERPANG_16_length=33730	33711	T	C	IGR	SUPERPANG_01169	WP_008576780.1	-	hypothetical protein
	873920	SUPERPANG_18_length=31676	31673	C	A	IGR	SUPERPANG_01272	WP_008575308.1	T	Histidine kinase
	873921	SUPERPANG_18_length=31676	31674	C	G	IGR	SUPERPANG_01272	WP_008575308.1	T	hybrid sensor histidine kinase/response regulator
	873923	SUPERPANG_18_length=31676	31676	A	G	IGR	SUPERPANG_01272	WP_008575308.1	T	Histidine kinase
	1164472	SUPERPANG_22_length=21680	21677	A	T	IGR	SUPERPANG_01403	WP_145481356.1	NA	Cache 3/Cache 2 fusion domain-containing protein
	1303015	SUPERPANG_25_length=110247	99565	G	A	CDS	SUPERPANG_01539	WP_127172354.1	S	ImpA, N-terminal, type VI secretion system
	1604084	SUPERPANG_32_length=37140	5240	T	C	IGR	SUPERPANG_01678	WP_008573353.1	G	Belongs to the glycosyl hydrolase 28 family
	2068919	SUPERPANG_44_length=1054	1	T	A	IGR	SUPERPANG_01995	WP_011347964.1	Q	Dienelactone hydrolase
	2068920	SUPERPANG_44_length=1054	2	G	T	IGR	SUPERPANG_01995	WP_011347964.1	Q	Dienelactone hydrolase
	2068921	SUPERPANG_44_length=1054	3	T	G	IGR	SUPERPANG_01995	WP_011347964.1	Q	Dienelactone hydrolase
	2583966	SUPERPANG_4_length=76946	76412	G	A	IGR	SUPERPANG_00500	WP_033478763.1	S	Histidine phosphatase superfamily (branch 2)
	2583975	SUPERPANG_4_length=76946	76421	A	G	IGR	SUPERPANG_00500	WP_033478763.1	S	Histidine phosphatase superfamily (branch 2)
	2663075	SUPERPANG_52_length=19563	18856	A	T	IGR	SUPERPANG_02435	WP_046932716.1	J	tRNA 2-thiocytidine(32) synthetase TtcA
	2663078	SUPERPANG_52_length=19563	18859	A	T	IGR	SUPERPANG_02435	WP_046932716.1	J	Catalyzes the ATP-dependent 2-thiolation of cytidine in position 32 of tRNA, to form 2-thiocytidine (s(2)C32). The sulfur atoms are provided by the cysteine cysteine desulfurase (IscS) system
	2663086	SUPERPANG_52_length=19563	18867	C	G	IGR	SUPERPANG_02435	WP_046932716.1	J	tRNA 2-thiocytidine(32) synthetase TtcA
	2663086	SUPERPANG_52_length=19563	18867	C	G	IGR	SUPERPANG_02435	WP_046932716.1	J	Catalyzes the ATP-dependent 2-thiolation of cytidine in position 32 of tRNA, to form 2-thiocytidine (s(2)C32). The sulfur atoms are provided by the cysteine cysteine desulfurase (IscS) system
	4011786	SUPERPANG_69_length=59648	9454	C	G	CDS	SUPERPANG_03512	WP_003483816.1	Q	Methyl-transferase
	4238351	SUPERPANG_71_length=81445	41683	T	G	CDS	SUPERPANG_03656	WP_145481266.1	G	Catalyzes the phosphorylation of pyruvate to phosphoenolpyruvate
	4507935	SUPERPANG_73_length=203242	185644	C	A	CDS	SUPERPANG_03919	WP_145481244.1		hypothetical protein
	5186071	SUPERPANG_94_length=41094	41092	T	G	IGR	SUPERPANG_04311	WP_127172420.1		diffusible signal factor-reguated S8 family serine peptidase
	5186071	SUPERPANG_94_length=41094	41092	T	G	IGR	SUPERPANG_04311	WP_127172420.1	NA	diffusible signal factor-reguated S8 family serine peptidase
	5186073	SUPERPANG_94_length=41094	41094	G	C	IGR	SUPERPANG_04311	WP_127172420.1	NA	diffusible signal factor-reguated S8 family serine peptidase

## Sheet: Table S7
Table S7A. Region from the selected loci showing extreme Tajima's D values
CHR	window	Tajima's D	Treatment	Gene_id	Protein_id	Description
SUPERPANG_59_length=357528	167500	-2.00685	Resistant_Ambient End Season	SUPERPANG_59_length=357528_120	WP_033478396.1	AMP-binding protein
SUPERPANG_12_length=76102	74500	2.52858	Susceptibl_Ambient End Season	SUPERPANG_12_length=76102_65	WP_046932882.1	trypsin-like serine protease
SUPERPANG_1_length=135913	59500	-2.09668		SUPERPANG_1_length=135913_47	WP_008571129.1	catalase/peroxidase HPI
SUPERPANG_100_length=177249	500	-2.58971		SUPERPANG_100_length=177249_1	WP_011348431.1	OmpW family protein
SUPERPANG_100_length=177249	16500	-2.29086		SUPERPANG_100_length=177249_16	TQT66090.1	murein L,D-transpeptidase
				SUPERPANG_100_length=177249_17	WP_046935286.1	M23 family metallopeptidase
SUPERPANG_100_length=177249	17500	-2.12767		SUPERPANG_100_length=177249_18	WP_046932553.1	ferric-rhodotorulic acid/ferric-coprogen receptor FhuE.
SUPERPANG_100_length=177249	23500	-2.26775		SUPERPANG_100_length=177249_20	WP_180322104.1	dicarboxylate/amino acid:cation symporter
SUPERPANG_100_length=177249	24500	-2.46557		SUPERPANG_100_length=177249_21	WP_142841231.1	BatD family protein
SUPERPANG_12_length=76102	75500	-2.42171		SUPERPANG_12_length=76102_66	WP_228996783.1	hypothetical protein
SUPERPANG_17_length=82429	31500	-2.27399		SUPERPANG_17_length=82429_28	MFA4300706.1	TonB-dependent receptor
SUPERPANG_17_length=82429	32500	-2.2377		SUPERPANG_17_length=82429_29	WP_033479168.1	N-acetylglucosamine-6-phosphate deacetylase
SUPERPANG_20_length=25241	500	-2.23212		SUPERPANG_20_length=25241_1	WP_029818597.1	ATP-dependent protease ATPase subunit HslU
SUPERPANG_25_length=110247	99500	-2.28581		SUPERPANG_25_length=110247_88	MFA4196245.1	two-component system VirA-like sensor kinase
SUPERPANG_25_length=110247	100500	-2.09027		SUPERPANG_25_length=110247_89	WP_127172354.1	type VI secretion system protein TssA
SUPERPANG_37_length=21280	6500	-2.47959		SUPERPANG_37_length=21280_5	WP_008572370.1	glutamine-hydrolyzing GMP synthase
SUPERPANG_47_length=204717	97500	-2.43009		SUPERPANG_47_length=204717_91	WP_011346997.1	endonuclease III
				SUPERPANG_47_length=204717_92	WP_008572157.1	SulP family inorganic anion transporter
SUPERPANG_54_length=138570	123500	-2.16814		SUPERPANG_54_length=138570_91	WP_236500546.1	type VI secretion system tube protein Hcp
				SUPERPANG_54_length=138570_92	MCC8529082.1	ImpE protein
SUPERPANG_57_length=239479	31500	-2.22865		SUPERPANG_57_length=239479_25	WP_008573007.1	TonB-dependent receptor
SUPERPANG_57_length=239479	32500	-2.01375		SUPERPANG_57_length=239479_25	WP_008573007.1	TonB-dependent receptor
SUPERPANG_59_length=357528	500	-2.45957		SUPERPANG_59_length=357528_1	WP_127172310.1	XopAD/skwp family type III secretion system effector.
SUPERPANG_59_length=357528	115500	-2.01663		SUPERPANG_59_length=357528_91	WP_011349006.1	jacalin-like lectin
				SUPERPANG_59_length=357528_92	WP_011349005.1	histidine-type phosphatase
SUPERPANG_59_length=357528	117500	-2.39032		SUPERPANG_59_length=357528_93	WP_011349004.1	TonB-dependent receptor
SUPERPANG_59_length=357528	191500	-2.60066		SUPERPANG_59_length=357528_143	WP_008575109.1	glucose-6-phosphate dehydrogenase
SUPERPANG_59_length=357528	252500	-2.16397		SUPERPANG_59_length=357528_191	WP_002808458.1	response regulator transcription factor
				SUPERPANG_59_length=357528_192	KLC03377.1	ATPase [Xanthomonas perforans]
SUPERPANG_59_length=357528	349500	-2.19638		SUPERPANG_59_length=357528_272	WP_046932101.1	bifunctional phosphopantothenoylcysteine decarboxylase/phosphopantothenate--cysteine ligase CoaBC
SUPERPANG_68_length=77131	35500	-2.28105		SUPERPANG_68_length=77131_27	WP_033479195.1	TrmH family RNA methyltransferase
SUPERPANG_68_length=77131	63500	-2.06858		SUPERPANG_68_length=77131_45	WP_011348421.1	cysteine synthase A
SUPERPANG_68_length=77131	72500	-2.22219		SUPERPANG_68_length=77131_52	WP_011348427.1	DUF3999 domain-containing protein
SUPERPANG_68_length=77131	73500	-2.18548		SUPERPANG_68_length=77131_53	WP_164916756.1	DUF2339 domain-containing protein
SUPERPANG_71_length=81445	42500	-2.06692		SUPERPANG_71_length=81445_45	WP_145481266.1	phosphoenolpyruvate synthase
SUPERPANG_73_length=203242	500	-2.61118		SUPERPANG_73_length=203242_1	WP_008572703.1	terminase ATPase subunit family protein
SUPERPANG_12_length=76102	74500	3.03014	Susceptibl_Elevated O3 End Season	SUPERPANG_12_length=76102_65	WP_046932882.1	trypsin-like serine protease
SUPERPANG_1_length=135913	59500	-2.11076		SUPERPANG_1_length=135913_47	WP_008571129.1	catalase/peroxidase HPI
SUPERPANG_10_length=47083	500	-2.50833		SUPERPANG_10_length=47083_1	WP_236527708.1	AI-2E family transporter
				SUPERPANG_10_length=47083_2	MBZ2441476.1	DUF2066 domain-containing protein
SUPERPANG_12_length=76102	75500	-2.27559		SUPERPANG_12_length=76102_66	WP_228996783.1	hypothetical protein [Xanthomonas perforans]
SUPERPANG_14_length=36636	500	-2.3855		SUPERPANG_14_length=36636_1	WP_235676783.1	YqgE/AlgH family protein
SUPERPANG_28_length=13079	500	-2.37469		SUPERPANG_28_length=13079_1	WP_065627898.1	DUF819 domain-containing protein
SUPERPANG_32_length=37140	5500	-2.0656		SUPERPANG_32_length=37140_4	WP_053057057.1	lytic murein transglycosylase B
				SUPERPANG_32_length=37140_5	WP_008573353.1	glycoside hydrolase family 28 protein
SUPERPANG_34_length=6980	500	-2.59166		SUPERPANG_34_length=6980_1	WP_128700621.1	bifunctional aspartate kinase/diaminopimelate decarboxylase
SUPERPANG_37_length=21280	500	-2.23388		SUPERPANG_37_length=21280_1	WP_008572378.1	monovalent cation:proton antiporter-2 (CPA2) family protein
SUPERPANG_64_length=51292	500	-2.36836		SUPERPANG_64_length=51292_1	TVS49117.1	conjugal transfer protein TrbH
				SUPERPANG_64_length=51292_2	WP_006122480.1	P-type conjugative transfer protein TrbG
SUPERPANG_71_length=81445	42500	-2.05169		SUPERPANG_71_length=81445_45	WP_145481266.1	phosphoenolpyruvate synthase
Table S7B. Tajima's D shown for different treatments shoiwng opposite trends during end season
	CHR	window	Resistant_Ambient	Resistant Elevated O3	Susceptible_Ambient	Suscepitble Elevated O3	Gene_id	Protein_id	Description
Under dual stress of resistance genes and elevated O3	SUPERPANG_0_length=171158	500	0	-0.643646	0	0	SUPERPANG_0_length=171158_1	WP_145481234.1	YceI_family protein
	SUPERPANG_0_length=171158	500					SUPERPANG_0_length=171158_2	WP_008575305.1	cytochrome b
	SUPERPANG_1_length=135913	135500	0	0.116769	0	0	SUPERPANG_1_length=135913_106	WP_029818991.1	DksA/TraR family C4-type zinc finger protein
	SUPERPANG_1_length=135913	135500					SUPERPANG_1_length=135913_107	WP_029818992.1	mechanosensitive ion channel family protein
	SUPERPANG_105_length=4628	500	0	-0.606836		0	SUPERPANG_105_length=4628_1	WP_164916237.1	sulfotransferase
	SUPERPANG_5_length=76372	500	0	-0.963239	0	0	SUPERPANG_5_length=76372_1	WP_033478763.1	histidine-type phosphatase
treatments with elevated O3	SUPERPANG_14_length=36636	500	0	-0.802768	0	-2.3855	SUPERPANG_14_length=36636_1	WP_235676783.1	YqgE/AlgH family protein
	SUPERPANG_14_length=36636	500					SUPERPANG_14_length=36636_2	WP_008571824.1	DNA-3-methyladenine glycosylase I
	SUPERPANG_47_length=204717	118500	0	-0.747369	0	-1.07592	SUPERPANG_47_length=204717_101	WP_008572166.1	phosphate signaling complex protein PhoU
	SUPERPANG_47_length=204717	118500					SUPERPANG_47_length=204717_102	WP_011346994.1	RcnB family protein
	SUPERPANG_52_length=19563	18500	0	-0.878852	0	-0.0839241	SUPERPANG_52_length=19563_13	WP_142802787.1	tRNA 2-thiocytidine(32) synthetase TtcA
	SUPERPANG_87_length=146998	146500	0	-0.900188	0	-1.1946	SUPERPANG_87_length=146998_153	WP_011347070.1	cytochrome c family protein
	SUPERPANG_87_length=146998	146500					SUPERPANG_87_length=146998_154	WP_008574954.1	hypothetical protein
	SUPERPANG_87_length=146998	146500					SUPERPANG_87_length=146998_155	WP_033478919.1	hypothetical protein
	SUPERPANG_9_length=48983	48500	0	-0.291884	0	-1.02051	SUPERPANG_9_length=48983_41	WP_236526613.1	glycosyltransferase family 2 protein
	SUPERPANG_9_length=48983	48500					SUPERPANG_9_length=48983_42	MFA4577574.1	CDP-glycerol glycerophosphotransferase
host	SUPERPANG_100_length=177249	19500	1.2149	0.0748947	-1.8482	-0.290846	SUPERPANG_100_length=177249_18	WP_046932553.1	ferric-rhodotorulic acid/ferric-coprogen receptor FhuE
	SUPERPANG_17_length=82429	32500	0.148196	0.0521231	-2.2377	-0.840607	SUPERPANG_17_length=82429_29	WP_033479168.1	N-acetylglucosamine-6-phosphate deacetylase
	SUPERPANG_17_length=82429	32500					SUPERPANG_17_length=82429_28	MFA4300706.1	TonB-dependent receptor
	SUPERPANG_54_length=138570	127500	0.989616	0.18421	-1.92046	-0.176065	SUPERPANG_54_length=138570_95	WP_008571951.1	type VI secretion system baseplate subunit TssG
	SUPERPANG_54_length=138570	127500					SUPERPANG_54_length=138570_96	WP_046933272.1	type VI secretion system ATPase TssH
	SUPERPANG_54_length=138570	130500	0.524169	0.138446	-1.29993	-0.786238	SUPERPANG_54_length=138570_96	WP_046933272.1	type VI secretion system ATPase TssH
	SUPERPANG_54_length=138570	130500					SUPERPANG_54_length=138570_97	WP_046935336.1	hypothetical protein
	SUPERPANG_59_length=357528	500	1.12739	0.140788	-2.45957	-0.203646	SUPERPANG_59_length=357528_1	WP_127172310.1	XopAD/skwp family type III secretion system effector.
	SUPERPANG_87_length=146998	71500	0.887477	0.629655	-1.91569	-0.777329	SUPERPANG_87_length=146998_72	WP_057681502.1	hypothetical protein
	SUPERPANG_87_length=146998	71500					SUPERPANG_87_length=146998_73	WP_080952936.1	helix-turn-helix domain-containing protein
	SUPERPANG_100_length=177249	16500	0.709007	5	-2.29086	-0.835933	SUPERPANG_100_length=177249_16	TQT66090.1	murein L,D-transpeptidase
	SUPERPANG_100_length=177249	16500					SUPERPANG_100_length=177249_17	WP_046935286.1	M23 family metallopeptidase
	SUPERPANG_11_length=42957	22500	-1.08529	-0.393704	0	0	SUPERPANG_11_length=42957_14	WP_033479329.1	XopV/AopV family type III secretion system effector
	SUPERPANG_19_length=31097	500	-0.774992	-0.622795	0	0	SUPERPANG_19_length=31097_1	WP_234879517.1	YceI family protein
	SUPERPANG_19_length=31097	500					SUPERPANG_19_length=31097_2	WP_008575308.1	hybrid sensor histidine kinase/response regulator
	SUPERPANG_22_length=21680	21500	-0.867042	-0.538519	0	0	SUPERPANG_22_length=21680_9	WP_236527378.1	Cache 3/Cache 2 fusion domain-containing protein
	SUPERPANG_24_length=18481	500	-1.68449	-0.348299	0	0	SUPERPANG_24_length=18481_1	WP_008573813.1	pyridoxal phosphate-dependent aminotransferase
	SUPERPANG_36_length=178356	500	0.0114133	-0.0434863	0	0	SUPERPANG_36_length=178356_1	TQU47077.1	diadenosine tetraphosphate hydrolase
	SUPERPANG_36_length=178356	500					SUPERPANG_36_length=178356_2	WP_236494288.1	LiaI-LiaF-like domain-containing protein
	SUPERPANG_36_length=178356	500					SUPERPANG_36_length=178356_3	WP_008577497.1	LiaI-LiaF-like domain-containing protein
	SUPERPANG_68_length=77131	10500	-0.0839241	-0.209928	0	0	SUPERPANG_68_length=77131_9	WP_017165238.1	site-specific integrase
	SUPERPANG_68_length=77131	10500					SUPERPANG_68_length=77131_10	WP_014090904.1	autotransporter domain-containing esterase
	SUPERPANG_69_length=59648	9500	-1.02051	-0.757512	0	0	SUPERPANG_69_length=59648_8	WP_008571574.1	ribonuclease HI [
	SUPERPANG_69_length=59648	9500					SUPERPANG_69_length=59648_9	WP_003483816.1	hypothetical protein
Reistant under ambient condition	SUPERPANG_100_length=177249	109500	0.416109	-0.375324	-1.58087	-0.120103	SUPERPANG_100_length=177249_91	WP_008573713.1	phosphomethylpyrimidine synthase ThiC
	SUPERPANG_47_length=204717	95500	0.843186	-0.642954	-1.92757	-0.79982	SUPERPANG_47_length=204717_88	WP_004429231.1	FKBP-type peptidyl-prolyl cis-trans isomerase N-terminal domain-containing protein
	SUPERPANG_47_length=204717	95500					SUPERPANG_47_length=204717_89	WP_031422007.1	enoyl-CoA hydratase-related protein
	SUPERPANG_54_length=138570	122500	0.0754645	-0.843872	-1.88019	-0.066548	SUPERPANG_54_length=138570_90	WP_033478588.1	type VI secretion system contractile sheath large subunit
	SUPERPANG_54_length=138570	123500	0.896805	-0.486434	-2.16814	-0.0666275	SUPERPANG_54_length=138570_91	WP_236500546.1	type VI secretion system tube protein Hcp
	SUPERPANG_54_length=138570	123500					SUPERPANG_54_length=138570_92	MCC8529082.1	ImpE protein
	SUPERPANG_59_length=357528	252500	0.755927	-0.474801	-2.16397	-0.632603	SUPERPANG_59_length=357528_191	WP_002808458.1	response regulator transcription factor
	SUPERPANG_59_length=357528	252500					SUPERPANG_59_length=357528_192	KLC03377.1	ATPase
